# Supplementary material for: Tropomyosin in mugwort cross-reacts to house dust mite, eliciting non-Th2 response in allergic rhinitis patients sensitized to house dust mite
Source: Clin Mol Allergy. 2021 Apr 2;19:2. doi: 10.1186/s12948-021-00142-z (PMC8017758; doi:10.1186/s12948-021-00142-z)
Supplement: Supplementary file 1 — Additional file 1: Table S1. Identified corresponding proteins in Artemisia sieversian. [file 12948_2021_142_MOESM1_ESM.xlsx]

## Sheet: Sheet1
	Additional file 1	identified corresponding proteins in Artemisia sieversian.
N	Accessions	Names	Conf	Sequence
1	tr|A0A2U1LJP6|A0A2U1LJP6_ARTAN	Berberine/berberine-like, FAD-binding, type 2 OS=Artemisia annua OX=35608 GN=CTI12_AA483380 PE=3 SV=1	99	AGLTAIFNK
1	tr|A0A2U1LJP6|A0A2U1LJP6_ARTAN	Berberine/berberine-like, FAD-binding, type 2 OS=Artemisia annua OX=35608 GN=CTI12_AA483380 PE=3 SV=1	99	DFDIGVNSGDGFASGK
1	tr|A0A2U1LJP6|A0A2U1LJP6_ARTAN	Berberine/berberine-like, FAD-binding, type 2 OS=Artemisia annua OX=35608 GN=CTI12_AA483380 PE=3 SV=1	99	EAHVQATVLCAK
1	tr|A0A2U1LJP6|A0A2U1LJP6_ARTAN	Berberine/berberine-like, FAD-binding, type 2 OS=Artemisia annua OX=35608 GN=CTI12_AA483380 PE=3 SV=1	99	EDCFEVSYIQAK
1	tr|A0A2U1LJP6|A0A2U1LJP6_ARTAN	Berberine/berberine-like, FAD-binding, type 2 OS=Artemisia annua OX=35608 GN=CTI12_AA483380 PE=3 SV=1	99	IKTAVDPDNFFR
1	tr|A0A2U1LJP6|A0A2U1LJP6_ARTAN	Berberine/berberine-like, FAD-binding, type 2 OS=Artemisia annua OX=35608 GN=CTI12_AA483380 PE=3 SV=1	99	ILVQPVTLNK
1	tr|A0A2U1LJP6|A0A2U1LJP6_ARTAN	Berberine/berberine-like, FAD-binding, type 2 OS=Artemisia annua OX=35608 GN=CTI12_AA483380 PE=3 SV=1	99	ILVQPVTLNKK
1	tr|A0A2U1LJP6|A0A2U1LJP6_ARTAN	Berberine/berberine-like, FAD-binding, type 2 OS=Artemisia annua OX=35608 GN=CTI12_AA483380 PE=3 SV=1	99	KEDCFEVSYIQAK
1	tr|A0A2U1LJP6|A0A2U1LJP6_ARTAN	Berberine/berberine-like, FAD-binding, type 2 OS=Artemisia annua OX=35608 GN=CTI12_AA483380 PE=3 SV=1	99	KSDYVQTAIPK
1	tr|A0A2U1LJP6|A0A2U1LJP6_ARTAN	Berberine/berberine-like, FAD-binding, type 2 OS=Artemisia annua OX=35608 GN=CTI12_AA483380 PE=3 SV=1	99	MNEVPANAVPFPHR
1	tr|A0A2U1LJP6|A0A2U1LJP6_ARTAN	Berberine/berberine-like, FAD-binding, type 2 OS=Artemisia annua OX=35608 GN=CTI12_AA483380 PE=3 SV=1	99	QFPELGLK
1	tr|A0A2U1LJP6|A0A2U1LJP6_ARTAN	Berberine/berberine-like, FAD-binding, type 2 OS=Artemisia annua OX=35608 GN=CTI12_AA483380 PE=3 SV=1	99	RKSDYVQTAIPK
1	tr|A0A2U1LJP6|A0A2U1LJP6_ARTAN	Berberine/berberine-like, FAD-binding, type 2 OS=Artemisia annua OX=35608 GN=CTI12_AA483380 PE=3 SV=1	99	SDYVQTAIPK
1	tr|A0A2U1LJP6|A0A2U1LJP6_ARTAN	Berberine/berberine-like, FAD-binding, type 2 OS=Artemisia annua OX=35608 GN=CTI12_AA483380 PE=3 SV=1	99	TAVDPDNFFR
1	tr|A0A2U1LJP6|A0A2U1LJP6_ARTAN	Berberine/berberine-like, FAD-binding, type 2 OS=Artemisia annua OX=35608 GN=CTI12_AA483380 PE=3 SV=1	99	TKPELLMDR
1	tr|A0A2U1LJP6|A0A2U1LJP6_ARTAN	Berberine/berberine-like, FAD-binding, type 2 OS=Artemisia annua OX=35608 GN=CTI12_AA483380 PE=3 SV=1	99	VGLVFNPYGGK
1	tr|A0A2U1LJP6|A0A2U1LJP6_ARTAN	Berberine/berberine-like, FAD-binding, type 2 OS=Artemisia annua OX=35608 GN=CTI12_AA483380 PE=3 SV=1	99	VQYSMNWEETDPK
1	tr|A0A2U1LJP6|A0A2U1LJP6_ARTAN	Berberine/berberine-like, FAD-binding, type 2 OS=Artemisia annua OX=35608 GN=CTI12_AA483380 PE=3 SV=1	99	YGLTVDHVIDAK
1	tr|A0A2U1LJP6|A0A2U1LJP6_ARTAN	Berberine/berberine-like, FAD-binding, type 2 OS=Artemisia annua OX=35608 GN=CTI12_AA483380 PE=3 SV=1	98.54	LLGLMSK
1	tr|A0A2U1LJP6|A0A2U1LJP6_ARTAN	Berberine/berberine-like, FAD-binding, type 2 OS=Artemisia annua OX=35608 GN=CTI12_AA483380 PE=3 SV=1	97.68	TTETILNQGK
1	tr|A0A2U1LJP6|A0A2U1LJP6_ARTAN	Berberine/berberine-like, FAD-binding, type 2 OS=Artemisia annua OX=35608 GN=CTI12_AA483380 PE=3 SV=1	99	EAHVQATVLCAKK
1	tr|A0A2U1LJP6|A0A2U1LJP6_ARTAN	Berberine/berberine-like, FAD-binding, type 2 OS=Artemisia annua OX=35608 GN=CTI12_AA483380 PE=3 SV=1	78.81	GAFINYR
1	tr|A0A2U1LJP6|A0A2U1LJP6_ARTAN	Berberine/berberine-like, FAD-binding, type 2 OS=Artemisia annua OX=35608 GN=CTI12_AA483380 PE=3 SV=1	79.19	NEQSIPTLPK
1	tr|A0A2U1LJP6|A0A2U1LJP6_ARTAN	Berberine/berberine-like, FAD-binding, type 2 OS=Artemisia annua OX=35608 GN=CTI12_AA483380 PE=3 SV=1	31.83	SGGHDYEAVSYVSSEK
1	tr|A0A2U1LJP6|A0A2U1LJP6_ARTAN	Berberine/berberine-like, FAD-binding, type 2 OS=Artemisia annua OX=35608 GN=CTI12_AA483380 PE=3 SV=1	58.55	SLFLGDSAR
1	tr|A0A2U1LJP6|A0A2U1LJP6_ARTAN	Berberine/berberine-like, FAD-binding, type 2 OS=Artemisia annua OX=35608 GN=CTI12_AA483380 PE=3 SV=1	38.69	AMYEFMTPYVSK
1	tr|A0A2U1LJP6|A0A2U1LJP6_ARTAN	Berberine/berberine-like, FAD-binding, type 2 OS=Artemisia annua OX=35608 GN=CTI12_AA483380 PE=3 SV=1	92.94	QFPELGLKK
1	tr|A0A2U1LJP6|A0A2U1LJP6_ARTAN	Berberine/berberine-like, FAD-binding, type 2 OS=Artemisia annua OX=35608 GN=CTI12_AA483380 PE=3 SV=1	99	AGLTAIFNK
1	tr|A0A2U1LJP6|A0A2U1LJP6_ARTAN	Berberine/berberine-like, FAD-binding, type 2 OS=Artemisia annua OX=35608 GN=CTI12_AA483380 PE=3 SV=1	99	DFDIGVNSGDGFASGK
1	tr|A0A2U1LJP6|A0A2U1LJP6_ARTAN	Berberine/berberine-like, FAD-binding, type 2 OS=Artemisia annua OX=35608 GN=CTI12_AA483380 PE=3 SV=1	99	DFDIGVNSGDGFASGK
1	tr|A0A2U1LJP6|A0A2U1LJP6_ARTAN	Berberine/berberine-like, FAD-binding, type 2 OS=Artemisia annua OX=35608 GN=CTI12_AA483380 PE=3 SV=1	99	DFDIGVNSGDGFASGK
1	tr|A0A2U1LJP6|A0A2U1LJP6_ARTAN	Berberine/berberine-like, FAD-binding, type 2 OS=Artemisia annua OX=35608 GN=CTI12_AA483380 PE=3 SV=1	99	DFDIGVNSGDGFASGK
1	tr|A0A2U1LJP6|A0A2U1LJP6_ARTAN	Berberine/berberine-like, FAD-binding, type 2 OS=Artemisia annua OX=35608 GN=CTI12_AA483380 PE=3 SV=1	99	DFDIGVNSGDGFASGK
1	tr|A0A2U1LJP6|A0A2U1LJP6_ARTAN	Berberine/berberine-like, FAD-binding, type 2 OS=Artemisia annua OX=35608 GN=CTI12_AA483380 PE=3 SV=1	99	DFDIGVNSGDGFASGK
1	tr|A0A2U1LJP6|A0A2U1LJP6_ARTAN	Berberine/berberine-like, FAD-binding, type 2 OS=Artemisia annua OX=35608 GN=CTI12_AA483380 PE=3 SV=1	99	DFDIGVNSGDGFASGK
1	tr|A0A2U1LJP6|A0A2U1LJP6_ARTAN	Berberine/berberine-like, FAD-binding, type 2 OS=Artemisia annua OX=35608 GN=CTI12_AA483380 PE=3 SV=1	99	EAHVQATVLCAK
1	tr|A0A2U1LJP6|A0A2U1LJP6_ARTAN	Berberine/berberine-like, FAD-binding, type 2 OS=Artemisia annua OX=35608 GN=CTI12_AA483380 PE=3 SV=1	23.83	EAHVQATVLCAK
1	tr|A0A2U1LJP6|A0A2U1LJP6_ARTAN	Berberine/berberine-like, FAD-binding, type 2 OS=Artemisia annua OX=35608 GN=CTI12_AA483380 PE=3 SV=1	48.28	EDCFEVSYIQAK
1	tr|A0A2U1LJP6|A0A2U1LJP6_ARTAN	Berberine/berberine-like, FAD-binding, type 2 OS=Artemisia annua OX=35608 GN=CTI12_AA483380 PE=3 SV=1	39.86	GAFINYR
1	tr|A0A2U1LJP6|A0A2U1LJP6_ARTAN	Berberine/berberine-like, FAD-binding, type 2 OS=Artemisia annua OX=35608 GN=CTI12_AA483380 PE=3 SV=1	28.35	GAFINYR
1	tr|A0A2U1LJP6|A0A2U1LJP6_ARTAN	Berberine/berberine-like, FAD-binding, type 2 OS=Artemisia annua OX=35608 GN=CTI12_AA483380 PE=3 SV=1	79.91	IKTAVDPDNFFR
1	tr|A0A2U1LJP6|A0A2U1LJP6_ARTAN	Berberine/berberine-like, FAD-binding, type 2 OS=Artemisia annua OX=35608 GN=CTI12_AA483380 PE=3 SV=1	29.16	ILVQPVTLN
1	tr|A0A2U1LJP6|A0A2U1LJP6_ARTAN	Berberine/berberine-like, FAD-binding, type 2 OS=Artemisia annua OX=35608 GN=CTI12_AA483380 PE=3 SV=1	99	ILVQPVTLNK
1	tr|A0A2U1LJP6|A0A2U1LJP6_ARTAN	Berberine/berberine-like, FAD-binding, type 2 OS=Artemisia annua OX=35608 GN=CTI12_AA483380 PE=3 SV=1	99	ILVQPVTLNK
1	tr|A0A2U1LJP6|A0A2U1LJP6_ARTAN	Berberine/berberine-like, FAD-binding, type 2 OS=Artemisia annua OX=35608 GN=CTI12_AA483380 PE=3 SV=1	99	ILVQPVTLNK
1	tr|A0A2U1LJP6|A0A2U1LJP6_ARTAN	Berberine/berberine-like, FAD-binding, type 2 OS=Artemisia annua OX=35608 GN=CTI12_AA483380 PE=3 SV=1	99	ILVQPVTLNK
1	tr|A0A2U1LJP6|A0A2U1LJP6_ARTAN	Berberine/berberine-like, FAD-binding, type 2 OS=Artemisia annua OX=35608 GN=CTI12_AA483380 PE=3 SV=1	97.1	ILVQPVTLNK
1	tr|A0A2U1LJP6|A0A2U1LJP6_ARTAN	Berberine/berberine-like, FAD-binding, type 2 OS=Artemisia annua OX=35608 GN=CTI12_AA483380 PE=3 SV=1	73.53	ILVQPVTLNK
1	tr|A0A2U1LJP6|A0A2U1LJP6_ARTAN	Berberine/berberine-like, FAD-binding, type 2 OS=Artemisia annua OX=35608 GN=CTI12_AA483380 PE=3 SV=1	48.62	ILVQPVTLNK
1	tr|A0A2U1LJP6|A0A2U1LJP6_ARTAN	Berberine/berberine-like, FAD-binding, type 2 OS=Artemisia annua OX=35608 GN=CTI12_AA483380 PE=3 SV=1	48	ILVQPVTLNKK
1	tr|A0A2U1LJP6|A0A2U1LJP6_ARTAN	Berberine/berberine-like, FAD-binding, type 2 OS=Artemisia annua OX=35608 GN=CTI12_AA483380 PE=3 SV=1	99	KEDCFEVSYIQAK
1	tr|A0A2U1LJP6|A0A2U1LJP6_ARTAN	Berberine/berberine-like, FAD-binding, type 2 OS=Artemisia annua OX=35608 GN=CTI12_AA483380 PE=3 SV=1	99	KEDCFEVSYIQAK
1	tr|A0A2U1LJP6|A0A2U1LJP6_ARTAN	Berberine/berberine-like, FAD-binding, type 2 OS=Artemisia annua OX=35608 GN=CTI12_AA483380 PE=3 SV=1	99	KEDCFEVSYIQAK
1	tr|A0A2U1LJP6|A0A2U1LJP6_ARTAN	Berberine/berberine-like, FAD-binding, type 2 OS=Artemisia annua OX=35608 GN=CTI12_AA483380 PE=3 SV=1	99	KEDCFEVSYIQAK
1	tr|A0A2U1LJP6|A0A2U1LJP6_ARTAN	Berberine/berberine-like, FAD-binding, type 2 OS=Artemisia annua OX=35608 GN=CTI12_AA483380 PE=3 SV=1	61.88	KEDCFEVSYIQAK
1	tr|A0A2U1LJP6|A0A2U1LJP6_ARTAN	Berberine/berberine-like, FAD-binding, type 2 OS=Artemisia annua OX=35608 GN=CTI12_AA483380 PE=3 SV=1	52.41	KEDCFEVSYIQAK
1	tr|A0A2U1LJP6|A0A2U1LJP6_ARTAN	Berberine/berberine-like, FAD-binding, type 2 OS=Artemisia annua OX=35608 GN=CTI12_AA483380 PE=3 SV=1	44.87	KEDCFEVSYIQAK
1	tr|A0A2U1LJP6|A0A2U1LJP6_ARTAN	Berberine/berberine-like, FAD-binding, type 2 OS=Artemisia annua OX=35608 GN=CTI12_AA483380 PE=3 SV=1	99	KSDYVQTAIPK
1	tr|A0A2U1LJP6|A0A2U1LJP6_ARTAN	Berberine/berberine-like, FAD-binding, type 2 OS=Artemisia annua OX=35608 GN=CTI12_AA483380 PE=3 SV=1	99	KSDYVQTAIPK
1	tr|A0A2U1LJP6|A0A2U1LJP6_ARTAN	Berberine/berberine-like, FAD-binding, type 2 OS=Artemisia annua OX=35608 GN=CTI12_AA483380 PE=3 SV=1	99	KSDYVQTAIPK
1	tr|A0A2U1LJP6|A0A2U1LJP6_ARTAN	Berberine/berberine-like, FAD-binding, type 2 OS=Artemisia annua OX=35608 GN=CTI12_AA483380 PE=3 SV=1	98.68	KSDYVQTAIPK
1	tr|A0A2U1LJP6|A0A2U1LJP6_ARTAN	Berberine/berberine-like, FAD-binding, type 2 OS=Artemisia annua OX=35608 GN=CTI12_AA483380 PE=3 SV=1	97.82	KSDYVQTAIPK
1	tr|A0A2U1LJP6|A0A2U1LJP6_ARTAN	Berberine/berberine-like, FAD-binding, type 2 OS=Artemisia annua OX=35608 GN=CTI12_AA483380 PE=3 SV=1	94.56	LLGLMSK
1	tr|A0A2U1LJP6|A0A2U1LJP6_ARTAN	Berberine/berberine-like, FAD-binding, type 2 OS=Artemisia annua OX=35608 GN=CTI12_AA483380 PE=3 SV=1	59.28	LLGLMSK
1	tr|A0A2U1LJP6|A0A2U1LJP6_ARTAN	Berberine/berberine-like, FAD-binding, type 2 OS=Artemisia annua OX=35608 GN=CTI12_AA483380 PE=3 SV=1	25.68	LLGLMSK
1	tr|A0A2U1LJP6|A0A2U1LJP6_ARTAN	Berberine/berberine-like, FAD-binding, type 2 OS=Artemisia annua OX=35608 GN=CTI12_AA483380 PE=3 SV=1	22.22	LLGLMSK
1	tr|A0A2U1LJP6|A0A2U1LJP6_ARTAN	Berberine/berberine-like, FAD-binding, type 2 OS=Artemisia annua OX=35608 GN=CTI12_AA483380 PE=3 SV=1	99	MNEVPANAVPFPHR
1	tr|A0A2U1LJP6|A0A2U1LJP6_ARTAN	Berberine/berberine-like, FAD-binding, type 2 OS=Artemisia annua OX=35608 GN=CTI12_AA483380 PE=3 SV=1	99	MNEVPANAVPFPHR
1	tr|A0A2U1LJP6|A0A2U1LJP6_ARTAN	Berberine/berberine-like, FAD-binding, type 2 OS=Artemisia annua OX=35608 GN=CTI12_AA483380 PE=3 SV=1	99	MNEVPANAVPFPHR
1	tr|A0A2U1LJP6|A0A2U1LJP6_ARTAN	Berberine/berberine-like, FAD-binding, type 2 OS=Artemisia annua OX=35608 GN=CTI12_AA483380 PE=3 SV=1	99	MNEVPANAVPFPHR
1	tr|A0A2U1LJP6|A0A2U1LJP6_ARTAN	Berberine/berberine-like, FAD-binding, type 2 OS=Artemisia annua OX=35608 GN=CTI12_AA483380 PE=3 SV=1	99	MNEVPANAVPFPHR
1	tr|A0A2U1LJP6|A0A2U1LJP6_ARTAN	Berberine/berberine-like, FAD-binding, type 2 OS=Artemisia annua OX=35608 GN=CTI12_AA483380 PE=3 SV=1	99	MNEVPANAVPFPHR
1	tr|A0A2U1LJP6|A0A2U1LJP6_ARTAN	Berberine/berberine-like, FAD-binding, type 2 OS=Artemisia annua OX=35608 GN=CTI12_AA483380 PE=3 SV=1	98.19	MNEVPANAVPFPHR
1	tr|A0A2U1LJP6|A0A2U1LJP6_ARTAN	Berberine/berberine-like, FAD-binding, type 2 OS=Artemisia annua OX=35608 GN=CTI12_AA483380 PE=3 SV=1	96.63	MNEVPANAVPFPHR
1	tr|A0A2U1LJP6|A0A2U1LJP6_ARTAN	Berberine/berberine-like, FAD-binding, type 2 OS=Artemisia annua OX=35608 GN=CTI12_AA483380 PE=3 SV=1	95.07	MNEVPANAVPFPHR
1	tr|A0A2U1LJP6|A0A2U1LJP6_ARTAN	Berberine/berberine-like, FAD-binding, type 2 OS=Artemisia annua OX=35608 GN=CTI12_AA483380 PE=3 SV=1	92.83	MNEVPANAVPFPHR
1	tr|A0A2U1LJP6|A0A2U1LJP6_ARTAN	Berberine/berberine-like, FAD-binding, type 2 OS=Artemisia annua OX=35608 GN=CTI12_AA483380 PE=3 SV=1	89.86	MNEVPANAVPFPHR
1	tr|A0A2U1LJP6|A0A2U1LJP6_ARTAN	Berberine/berberine-like, FAD-binding, type 2 OS=Artemisia annua OX=35608 GN=CTI12_AA483380 PE=3 SV=1	82.07	MNEVPANAVPFPHR
1	tr|A0A2U1LJP6|A0A2U1LJP6_ARTAN	Berberine/berberine-like, FAD-binding, type 2 OS=Artemisia annua OX=35608 GN=CTI12_AA483380 PE=3 SV=1	65.88	MNEVPANAVPFPHR
1	tr|A0A2U1LJP6|A0A2U1LJP6_ARTAN	Berberine/berberine-like, FAD-binding, type 2 OS=Artemisia annua OX=35608 GN=CTI12_AA483380 PE=3 SV=1	59.53	MNEVPANAVPFPHR
1	tr|A0A2U1LJP6|A0A2U1LJP6_ARTAN	Berberine/berberine-like, FAD-binding, type 2 OS=Artemisia annua OX=35608 GN=CTI12_AA483380 PE=3 SV=1	52.41	MNEVPANAVPFPHR
1	tr|A0A2U1LJP6|A0A2U1LJP6_ARTAN	Berberine/berberine-like, FAD-binding, type 2 OS=Artemisia annua OX=35608 GN=CTI12_AA483380 PE=3 SV=1	35.58	MNEVPANAVPFPHR
1	tr|A0A2U1LJP6|A0A2U1LJP6_ARTAN	Berberine/berberine-like, FAD-binding, type 2 OS=Artemisia annua OX=35608 GN=CTI12_AA483380 PE=3 SV=1	33.35	MNEVPANAVPFPHR
1	tr|A0A2U1LJP6|A0A2U1LJP6_ARTAN	Berberine/berberine-like, FAD-binding, type 2 OS=Artemisia annua OX=35608 GN=CTI12_AA483380 PE=3 SV=1	63.29	NEQSIPTLPK
1	tr|A0A2U1LJP6|A0A2U1LJP6_ARTAN	Berberine/berberine-like, FAD-binding, type 2 OS=Artemisia annua OX=35608 GN=CTI12_AA483380 PE=3 SV=1	20.45	PAVIVTPTK
1	tr|A0A2U1LJP6|A0A2U1LJP6_ARTAN	Berberine/berberine-like, FAD-binding, type 2 OS=Artemisia annua OX=35608 GN=CTI12_AA483380 PE=3 SV=1	39.14	PIPSDPNSIYK
1	tr|A0A2U1LJP6|A0A2U1LJP6_ARTAN	Berberine/berberine-like, FAD-binding, type 2 OS=Artemisia annua OX=35608 GN=CTI12_AA483380 PE=3 SV=1	98.89	QFPELGLK
1	tr|A0A2U1LJP6|A0A2U1LJP6_ARTAN	Berberine/berberine-like, FAD-binding, type 2 OS=Artemisia annua OX=35608 GN=CTI12_AA483380 PE=3 SV=1	97.84	QFPELGLK
1	tr|A0A2U1LJP6|A0A2U1LJP6_ARTAN	Berberine/berberine-like, FAD-binding, type 2 OS=Artemisia annua OX=35608 GN=CTI12_AA483380 PE=3 SV=1	94.63	QFPELGLK
1	tr|A0A2U1LJP6|A0A2U1LJP6_ARTAN	Berberine/berberine-like, FAD-binding, type 2 OS=Artemisia annua OX=35608 GN=CTI12_AA483380 PE=3 SV=1	45.18	QFPELGLK
1	tr|A0A2U1LJP6|A0A2U1LJP6_ARTAN	Berberine/berberine-like, FAD-binding, type 2 OS=Artemisia annua OX=35608 GN=CTI12_AA483380 PE=3 SV=1	21.92	QFPELGLK
1	tr|A0A2U1LJP6|A0A2U1LJP6_ARTAN	Berberine/berberine-like, FAD-binding, type 2 OS=Artemisia annua OX=35608 GN=CTI12_AA483380 PE=3 SV=1	50.51	QFPELGLKK
1	tr|A0A2U1LJP6|A0A2U1LJP6_ARTAN	Berberine/berberine-like, FAD-binding, type 2 OS=Artemisia annua OX=35608 GN=CTI12_AA483380 PE=3 SV=1	32.75	QFPELGLKK
1	tr|A0A2U1LJP6|A0A2U1LJP6_ARTAN	Berberine/berberine-like, FAD-binding, type 2 OS=Artemisia annua OX=35608 GN=CTI12_AA483380 PE=3 SV=1	32.45	QFPELGLKK
1	tr|A0A2U1LJP6|A0A2U1LJP6_ARTAN	Berberine/berberine-like, FAD-binding, type 2 OS=Artemisia annua OX=35608 GN=CTI12_AA483380 PE=3 SV=1	30.14	QFPELGLKK
1	tr|A0A2U1LJP6|A0A2U1LJP6_ARTAN	Berberine/berberine-like, FAD-binding, type 2 OS=Artemisia annua OX=35608 GN=CTI12_AA483380 PE=3 SV=1	99	SDYVQTAIPK
1	tr|A0A2U1LJP6|A0A2U1LJP6_ARTAN	Berberine/berberine-like, FAD-binding, type 2 OS=Artemisia annua OX=35608 GN=CTI12_AA483380 PE=3 SV=1	23.6	SDYVQTAIPK
1	tr|A0A2U1LJP6|A0A2U1LJP6_ARTAN	Berberine/berberine-like, FAD-binding, type 2 OS=Artemisia annua OX=35608 GN=CTI12_AA483380 PE=3 SV=1	99	TAVDPDNFFR
1	tr|A0A2U1LJP6|A0A2U1LJP6_ARTAN	Berberine/berberine-like, FAD-binding, type 2 OS=Artemisia annua OX=35608 GN=CTI12_AA483380 PE=3 SV=1	99	TAVDPDNFFR
1	tr|A0A2U1LJP6|A0A2U1LJP6_ARTAN	Berberine/berberine-like, FAD-binding, type 2 OS=Artemisia annua OX=35608 GN=CTI12_AA483380 PE=3 SV=1	97.57	TKPELLMDR
1	tr|A0A2U1LJP6|A0A2U1LJP6_ARTAN	Berberine/berberine-like, FAD-binding, type 2 OS=Artemisia annua OX=35608 GN=CTI12_AA483380 PE=3 SV=1	90.39	TKPELLMDR
1	tr|A0A2U1LJP6|A0A2U1LJP6_ARTAN	Berberine/berberine-like, FAD-binding, type 2 OS=Artemisia annua OX=35608 GN=CTI12_AA483380 PE=3 SV=1	80.52	TKPELLMDR
1	tr|A0A2U1LJP6|A0A2U1LJP6_ARTAN	Berberine/berberine-like, FAD-binding, type 2 OS=Artemisia annua OX=35608 GN=CTI12_AA483380 PE=3 SV=1	96.34	TTETILNQGK
1	tr|A0A2U1LJP6|A0A2U1LJP6_ARTAN	Berberine/berberine-like, FAD-binding, type 2 OS=Artemisia annua OX=35608 GN=CTI12_AA483380 PE=3 SV=1	94.05	TTETILNQGK
1	tr|A0A2U1LJP6|A0A2U1LJP6_ARTAN	Berberine/berberine-like, FAD-binding, type 2 OS=Artemisia annua OX=35608 GN=CTI12_AA483380 PE=3 SV=1	99	VGLVFNPYGGK
1	tr|A0A2U1LJP6|A0A2U1LJP6_ARTAN	Berberine/berberine-like, FAD-binding, type 2 OS=Artemisia annua OX=35608 GN=CTI12_AA483380 PE=3 SV=1	99	VGLVFNPYGGK
1	tr|A0A2U1LJP6|A0A2U1LJP6_ARTAN	Berberine/berberine-like, FAD-binding, type 2 OS=Artemisia annua OX=35608 GN=CTI12_AA483380 PE=3 SV=1	99	VGLVFNPYGGK
1	tr|A0A2U1LJP6|A0A2U1LJP6_ARTAN	Berberine/berberine-like, FAD-binding, type 2 OS=Artemisia annua OX=35608 GN=CTI12_AA483380 PE=3 SV=1	98.89	VGLVFNPYGGK
1	tr|A0A2U1LJP6|A0A2U1LJP6_ARTAN	Berberine/berberine-like, FAD-binding, type 2 OS=Artemisia annua OX=35608 GN=CTI12_AA483380 PE=3 SV=1	92.54	VGLVFNPYGGK
1	tr|A0A2U1LJP6|A0A2U1LJP6_ARTAN	Berberine/berberine-like, FAD-binding, type 2 OS=Artemisia annua OX=35608 GN=CTI12_AA483380 PE=3 SV=1	81.97	VGLVFNPYGGK
1	tr|A0A2U1LJP6|A0A2U1LJP6_ARTAN	Berberine/berberine-like, FAD-binding, type 2 OS=Artemisia annua OX=35608 GN=CTI12_AA483380 PE=3 SV=1	81.97	VGLVFNPYGGK
1	tr|A0A2U1LJP6|A0A2U1LJP6_ARTAN	Berberine/berberine-like, FAD-binding, type 2 OS=Artemisia annua OX=35608 GN=CTI12_AA483380 PE=3 SV=1	75.09	VGLVFNPYGGK
1	tr|A0A2U1LJP6|A0A2U1LJP6_ARTAN	Berberine/berberine-like, FAD-binding, type 2 OS=Artemisia annua OX=35608 GN=CTI12_AA483380 PE=3 SV=1	99	VQYSMNWEETDPK
1	tr|A0A2U1LJP6|A0A2U1LJP6_ARTAN	Berberine/berberine-like, FAD-binding, type 2 OS=Artemisia annua OX=35608 GN=CTI12_AA483380 PE=3 SV=1	90.82	VQYSMNWEETDPK
1	tr|A0A2U1LJP6|A0A2U1LJP6_ARTAN	Berberine/berberine-like, FAD-binding, type 2 OS=Artemisia annua OX=35608 GN=CTI12_AA483380 PE=3 SV=1	40.04	VQYSMNWEETDPK
1	tr|A0A2U1LJP6|A0A2U1LJP6_ARTAN	Berberine/berberine-like, FAD-binding, type 2 OS=Artemisia annua OX=35608 GN=CTI12_AA483380 PE=3 SV=1	99	YGLTVDHVIDAK
2	tr|A0A2U1PFE9|A0A2U1PFE9_ARTAN; tr|A0A2U1L0B3|A0A2U1L0B3_ARTAN	Phosphoglycerate mutase, 2,3-bisphosphoglycerate-independent OS=Artemisia annua OX=35608 GN=CTI12_AA130790 PE=4 SV=1; Phosphoglycerate mutase, 2,3-bisphosphoglycerate-independent OS=Artemisia annua OX=35608 GN=CTI12_AA545140 PE=4 SV=1	99	AHGTAVGLPTEDDMGNSEVGHNALGAGR
2	tr|A0A2U1PFE9|A0A2U1PFE9_ARTAN; tr|A0A2U1L0B3|A0A2U1L0B3_ARTAN	Phosphoglycerate mutase, 2,3-bisphosphoglycerate-independent OS=Artemisia annua OX=35608 GN=CTI12_AA130790 PE=4 SV=1; Phosphoglycerate mutase, 2,3-bisphosphoglycerate-independent OS=Artemisia annua OX=35608 GN=CTI12_AA545140 PE=4 SV=1	99	DAILSGKFDQVR
2	tr|A0A2U1PFE9|A0A2U1PFE9_ARTAN; tr|A0A2U1L0B3|A0A2U1L0B3_ARTAN	Phosphoglycerate mutase, 2,3-bisphosphoglycerate-independent OS=Artemisia annua OX=35608 GN=CTI12_AA130790 PE=4 SV=1; Phosphoglycerate mutase, 2,3-bisphosphoglycerate-independent OS=Artemisia annua OX=35608 GN=CTI12_AA545140 PE=4 SV=1	99	GIDAQVASGGGR
2	tr|A0A2U1PFE9|A0A2U1PFE9_ARTAN; tr|A0A2U1L0B3|A0A2U1L0B3_ARTAN	Phosphoglycerate mutase, 2,3-bisphosphoglycerate-independent OS=Artemisia annua OX=35608 GN=CTI12_AA130790 PE=4 SV=1; Phosphoglycerate mutase, 2,3-bisphosphoglycerate-independent OS=Artemisia annua OX=35608 GN=CTI12_AA545140 PE=4 SV=1	99	GWDAQVLGEAPHK
2	tr|A0A2U1PFE9|A0A2U1PFE9_ARTAN; tr|A0A2U1L0B3|A0A2U1L0B3_ARTAN	Phosphoglycerate mutase, 2,3-bisphosphoglycerate-independent OS=Artemisia annua OX=35608 GN=CTI12_AA130790 PE=4 SV=1; Phosphoglycerate mutase, 2,3-bisphosphoglycerate-independent OS=Artemisia annua OX=35608 GN=CTI12_AA545140 PE=4 SV=1	99	IYEDEGFNYIK
2	tr|A0A2U1PFE9|A0A2U1PFE9_ARTAN; tr|A0A2U1L0B3|A0A2U1L0B3_ARTAN	Phosphoglycerate mutase, 2,3-bisphosphoglycerate-independent OS=Artemisia annua OX=35608 GN=CTI12_AA130790 PE=4 SV=1; Phosphoglycerate mutase, 2,3-bisphosphoglycerate-independent OS=Artemisia annua OX=35608 GN=CTI12_AA545140 PE=4 SV=1	99	LPNHYLVSPPLIDR
2	tr|A0A2U1PFE9|A0A2U1PFE9_ARTAN; tr|A0A2U1L0B3|A0A2U1L0B3_ARTAN	Phosphoglycerate mutase, 2,3-bisphosphoglycerate-independent OS=Artemisia annua OX=35608 GN=CTI12_AA130790 PE=4 SV=1; Phosphoglycerate mutase, 2,3-bisphosphoglycerate-independent OS=Artemisia annua OX=35608 GN=CTI12_AA545140 PE=4 SV=1	99	LVDQALASGR
2	tr|A0A2U1PFE9|A0A2U1PFE9_ARTAN; tr|A0A2U1L0B3|A0A2U1L0B3_ARTAN	Phosphoglycerate mutase, 2,3-bisphosphoglycerate-independent OS=Artemisia annua OX=35608 GN=CTI12_AA130790 PE=4 SV=1; Phosphoglycerate mutase, 2,3-bisphosphoglycerate-independent OS=Artemisia annua OX=35608 GN=CTI12_AA545140 PE=4 SV=1	99	MTMLAQALEYEK
2	tr|A0A2U1PFE9|A0A2U1PFE9_ARTAN; tr|A0A2U1L0B3|A0A2U1L0B3_ARTAN	Phosphoglycerate mutase, 2,3-bisphosphoglycerate-independent OS=Artemisia annua OX=35608 GN=CTI12_AA130790 PE=4 SV=1; Phosphoglycerate mutase, 2,3-bisphosphoglycerate-independent OS=Artemisia annua OX=35608 GN=CTI12_AA545140 PE=4 SV=1	99	TFACSETVK
2	tr|A0A2U1PFE9|A0A2U1PFE9_ARTAN; tr|A0A2U1L0B3|A0A2U1L0B3_ARTAN	Phosphoglycerate mutase, 2,3-bisphosphoglycerate-independent OS=Artemisia annua OX=35608 GN=CTI12_AA130790 PE=4 SV=1; Phosphoglycerate mutase, 2,3-bisphosphoglycerate-independent OS=Artemisia annua OX=35608 GN=CTI12_AA545140 PE=4 SV=1	99	TSGEYLVHNGVR
2	tr|A0A2U1PFE9|A0A2U1PFE9_ARTAN; tr|A0A2U1L0B3|A0A2U1L0B3_ARTAN	Phosphoglycerate mutase, 2,3-bisphosphoglycerate-independent OS=Artemisia annua OX=35608 GN=CTI12_AA130790 PE=4 SV=1; Phosphoglycerate mutase, 2,3-bisphosphoglycerate-independent OS=Artemisia annua OX=35608 GN=CTI12_AA545140 PE=4 SV=1	99	YAGMLQYDGELK
2	tr|A0A2U1PFE9|A0A2U1PFE9_ARTAN; tr|A0A2U1L0B3|A0A2U1L0B3_ARTAN	Phosphoglycerate mutase, 2,3-bisphosphoglycerate-independent OS=Artemisia annua OX=35608 GN=CTI12_AA130790 PE=4 SV=1; Phosphoglycerate mutase, 2,3-bisphosphoglycerate-independent OS=Artemisia annua OX=35608 GN=CTI12_AA545140 PE=4 SV=1	99	YENDWEVVK
2	tr|A0A2U1PFE9|A0A2U1PFE9_ARTAN; tr|A0A2U1L0B3|A0A2U1L0B3_ARTAN	Phosphoglycerate mutase, 2,3-bisphosphoglycerate-independent OS=Artemisia annua OX=35608 GN=CTI12_AA130790 PE=4 SV=1; Phosphoglycerate mutase, 2,3-bisphosphoglycerate-independent OS=Artemisia annua OX=35608 GN=CTI12_AA545140 PE=4 SV=1	99	YENDWEVVKR
2	tr|A0A2U1PFE9|A0A2U1PFE9_ARTAN; tr|A0A2U1L0B3|A0A2U1L0B3_ARTAN	Phosphoglycerate mutase, 2,3-bisphosphoglycerate-independent OS=Artemisia annua OX=35608 GN=CTI12_AA130790 PE=4 SV=1; Phosphoglycerate mutase, 2,3-bisphosphoglycerate-independent OS=Artemisia annua OX=35608 GN=CTI12_AA545140 PE=4 SV=1	99	GSTGFSWK
2	tr|A0A2U1PFE9|A0A2U1PFE9_ARTAN; tr|A0A2U1L0B3|A0A2U1L0B3_ARTAN	Phosphoglycerate mutase, 2,3-bisphosphoglycerate-independent OS=Artemisia annua OX=35608 GN=CTI12_AA130790 PE=4 SV=1; Phosphoglycerate mutase, 2,3-bisphosphoglycerate-independent OS=Artemisia annua OX=35608 GN=CTI12_AA545140 PE=4 SV=1	91	YNCIHVAETPTMDSLK
2	tr|A0A2U1PFE9|A0A2U1PFE9_ARTAN; tr|A0A2U1L0B3|A0A2U1L0B3_ARTAN	Phosphoglycerate mutase, 2,3-bisphosphoglycerate-independent OS=Artemisia annua OX=35608 GN=CTI12_AA130790 PE=4 SV=1; Phosphoglycerate mutase, 2,3-bisphosphoglycerate-independent OS=Artemisia annua OX=35608 GN=CTI12_AA545140 PE=4 SV=1	94.77	MYVTMDR
2	tr|A0A2U1PFE9|A0A2U1PFE9_ARTAN; tr|A0A2U1L0B3|A0A2U1L0B3_ARTAN	Phosphoglycerate mutase, 2,3-bisphosphoglycerate-independent OS=Artemisia annua OX=35608 GN=CTI12_AA130790 PE=4 SV=1; Phosphoglycerate mutase, 2,3-bisphosphoglycerate-independent OS=Artemisia annua OX=35608 GN=CTI12_AA545140 PE=4 SV=1	94.56	MYVTMDRYENDWEVVK
2	tr|A0A2U1PFE9|A0A2U1PFE9_ARTAN; tr|A0A2U1L0B3|A0A2U1L0B3_ARTAN	Phosphoglycerate mutase, 2,3-bisphosphoglycerate-independent OS=Artemisia annua OX=35608 GN=CTI12_AA130790 PE=4 SV=1; Phosphoglycerate mutase, 2,3-bisphosphoglycerate-independent OS=Artemisia annua OX=35608 GN=CTI12_AA545140 PE=4 SV=1	99	DAQVLGEAPHK
2	tr|A0A2U1PFE9|A0A2U1PFE9_ARTAN; tr|A0A2U1L0B3|A0A2U1L0B3_ARTAN	Phosphoglycerate mutase, 2,3-bisphosphoglycerate-independent OS=Artemisia annua OX=35608 GN=CTI12_AA130790 PE=4 SV=1; Phosphoglycerate mutase, 2,3-bisphosphoglycerate-independent OS=Artemisia annua OX=35608 GN=CTI12_AA545140 PE=4 SV=1	61.88	LVSPPLIDR
2	tr|A0A2U1PFE9|A0A2U1PFE9_ARTAN; tr|A0A2U1L0B3|A0A2U1L0B3_ARTAN	Phosphoglycerate mutase, 2,3-bisphosphoglycerate-independent OS=Artemisia annua OX=35608 GN=CTI12_AA130790 PE=4 SV=1; Phosphoglycerate mutase, 2,3-bisphosphoglycerate-independent OS=Artemisia annua OX=35608 GN=CTI12_AA545140 PE=4 SV=1	41.2	YLVSPPLIDR
2	tr|A0A2U1PFE9|A0A2U1PFE9_ARTAN; tr|A0A2U1L0B3|A0A2U1L0B3_ARTAN	Phosphoglycerate mutase, 2,3-bisphosphoglycerate-independent OS=Artemisia annua OX=35608 GN=CTI12_AA130790 PE=4 SV=1; Phosphoglycerate mutase, 2,3-bisphosphoglycerate-independent OS=Artemisia annua OX=35608 GN=CTI12_AA545140 PE=4 SV=1	28.82	FKSVVEAIK
2	tr|A0A2U1PFE9|A0A2U1PFE9_ARTAN; tr|A0A2U1L0B3|A0A2U1L0B3_ARTAN	Phosphoglycerate mutase, 2,3-bisphosphoglycerate-independent OS=Artemisia annua OX=35608 GN=CTI12_AA130790 PE=4 SV=1; Phosphoglycerate mutase, 2,3-bisphosphoglycerate-independent OS=Artemisia annua OX=35608 GN=CTI12_AA545140 PE=4 SV=1	99	AHGTAVGLPTEDDMGNSEVGHNALGAGR
2	tr|A0A2U1PFE9|A0A2U1PFE9_ARTAN; tr|A0A2U1L0B3|A0A2U1L0B3_ARTAN	Phosphoglycerate mutase, 2,3-bisphosphoglycerate-independent OS=Artemisia annua OX=35608 GN=CTI12_AA130790 PE=4 SV=1; Phosphoglycerate mutase, 2,3-bisphosphoglycerate-independent OS=Artemisia annua OX=35608 GN=CTI12_AA545140 PE=4 SV=1	21.62	AHGTAVGLPTEDDMGNSEVGHNALGAGR
2	tr|A0A2U1PFE9|A0A2U1PFE9_ARTAN; tr|A0A2U1L0B3|A0A2U1L0B3_ARTAN	Phosphoglycerate mutase, 2,3-bisphosphoglycerate-independent OS=Artemisia annua OX=35608 GN=CTI12_AA130790 PE=4 SV=1; Phosphoglycerate mutase, 2,3-bisphosphoglycerate-independent OS=Artemisia annua OX=35608 GN=CTI12_AA545140 PE=4 SV=1	28.82	FKSVVEAIK
2	tr|A0A2U1PFE9|A0A2U1PFE9_ARTAN; tr|A0A2U1L0B3|A0A2U1L0B3_ARTAN	Phosphoglycerate mutase, 2,3-bisphosphoglycerate-independent OS=Artemisia annua OX=35608 GN=CTI12_AA130790 PE=4 SV=1; Phosphoglycerate mutase, 2,3-bisphosphoglycerate-independent OS=Artemisia annua OX=35608 GN=CTI12_AA545140 PE=4 SV=1	18.56	FKSVVEAIK
2	tr|A0A2U1PFE9|A0A2U1PFE9_ARTAN; tr|A0A2U1L0B3|A0A2U1L0B3_ARTAN	Phosphoglycerate mutase, 2,3-bisphosphoglycerate-independent OS=Artemisia annua OX=35608 GN=CTI12_AA130790 PE=4 SV=1; Phosphoglycerate mutase, 2,3-bisphosphoglycerate-independent OS=Artemisia annua OX=35608 GN=CTI12_AA545140 PE=4 SV=1	15.5	FKSVVEAIK
2	tr|A0A2U1PFE9|A0A2U1PFE9_ARTAN; tr|A0A2U1L0B3|A0A2U1L0B3_ARTAN	Phosphoglycerate mutase, 2,3-bisphosphoglycerate-independent OS=Artemisia annua OX=35608 GN=CTI12_AA130790 PE=4 SV=1; Phosphoglycerate mutase, 2,3-bisphosphoglycerate-independent OS=Artemisia annua OX=35608 GN=CTI12_AA545140 PE=4 SV=1	99	GIDAQVASGGGR
2	tr|A0A2U1PFE9|A0A2U1PFE9_ARTAN; tr|A0A2U1L0B3|A0A2U1L0B3_ARTAN	Phosphoglycerate mutase, 2,3-bisphosphoglycerate-independent OS=Artemisia annua OX=35608 GN=CTI12_AA130790 PE=4 SV=1; Phosphoglycerate mutase, 2,3-bisphosphoglycerate-independent OS=Artemisia annua OX=35608 GN=CTI12_AA545140 PE=4 SV=1	99	GIDAQVASGGGR
2	tr|A0A2U1PFE9|A0A2U1PFE9_ARTAN; tr|A0A2U1L0B3|A0A2U1L0B3_ARTAN	Phosphoglycerate mutase, 2,3-bisphosphoglycerate-independent OS=Artemisia annua OX=35608 GN=CTI12_AA130790 PE=4 SV=1; Phosphoglycerate mutase, 2,3-bisphosphoglycerate-independent OS=Artemisia annua OX=35608 GN=CTI12_AA545140 PE=4 SV=1	99	GIDAQVASGGGR
2	tr|A0A2U1PFE9|A0A2U1PFE9_ARTAN; tr|A0A2U1L0B3|A0A2U1L0B3_ARTAN	Phosphoglycerate mutase, 2,3-bisphosphoglycerate-independent OS=Artemisia annua OX=35608 GN=CTI12_AA130790 PE=4 SV=1; Phosphoglycerate mutase, 2,3-bisphosphoglycerate-independent OS=Artemisia annua OX=35608 GN=CTI12_AA545140 PE=4 SV=1	19.8	GIDAQVASGGGR
2	tr|A0A2U1PFE9|A0A2U1PFE9_ARTAN; tr|A0A2U1L0B3|A0A2U1L0B3_ARTAN	Phosphoglycerate mutase, 2,3-bisphosphoglycerate-independent OS=Artemisia annua OX=35608 GN=CTI12_AA130790 PE=4 SV=1; Phosphoglycerate mutase, 2,3-bisphosphoglycerate-independent OS=Artemisia annua OX=35608 GN=CTI12_AA545140 PE=4 SV=1	99	GWDAQVLGEAPHK
2	tr|A0A2U1PFE9|A0A2U1PFE9_ARTAN; tr|A0A2U1L0B3|A0A2U1L0B3_ARTAN	Phosphoglycerate mutase, 2,3-bisphosphoglycerate-independent OS=Artemisia annua OX=35608 GN=CTI12_AA130790 PE=4 SV=1; Phosphoglycerate mutase, 2,3-bisphosphoglycerate-independent OS=Artemisia annua OX=35608 GN=CTI12_AA545140 PE=4 SV=1	99	GWDAQVLGEAPHK
2	tr|A0A2U1PFE9|A0A2U1PFE9_ARTAN; tr|A0A2U1L0B3|A0A2U1L0B3_ARTAN	Phosphoglycerate mutase, 2,3-bisphosphoglycerate-independent OS=Artemisia annua OX=35608 GN=CTI12_AA130790 PE=4 SV=1; Phosphoglycerate mutase, 2,3-bisphosphoglycerate-independent OS=Artemisia annua OX=35608 GN=CTI12_AA545140 PE=4 SV=1	99	GWDAQVLGEAPHK
2	tr|A0A2U1PFE9|A0A2U1PFE9_ARTAN; tr|A0A2U1L0B3|A0A2U1L0B3_ARTAN	Phosphoglycerate mutase, 2,3-bisphosphoglycerate-independent OS=Artemisia annua OX=35608 GN=CTI12_AA130790 PE=4 SV=1; Phosphoglycerate mutase, 2,3-bisphosphoglycerate-independent OS=Artemisia annua OX=35608 GN=CTI12_AA545140 PE=4 SV=1	99	GWDAQVLGEAPHK
2	tr|A0A2U1PFE9|A0A2U1PFE9_ARTAN; tr|A0A2U1L0B3|A0A2U1L0B3_ARTAN	Phosphoglycerate mutase, 2,3-bisphosphoglycerate-independent OS=Artemisia annua OX=35608 GN=CTI12_AA130790 PE=4 SV=1; Phosphoglycerate mutase, 2,3-bisphosphoglycerate-independent OS=Artemisia annua OX=35608 GN=CTI12_AA545140 PE=4 SV=1	99	GWDAQVLGEAPHK
2	tr|A0A2U1PFE9|A0A2U1PFE9_ARTAN; tr|A0A2U1L0B3|A0A2U1L0B3_ARTAN	Phosphoglycerate mutase, 2,3-bisphosphoglycerate-independent OS=Artemisia annua OX=35608 GN=CTI12_AA130790 PE=4 SV=1; Phosphoglycerate mutase, 2,3-bisphosphoglycerate-independent OS=Artemisia annua OX=35608 GN=CTI12_AA545140 PE=4 SV=1	99	GWDAQVLGEAPHK
2	tr|A0A2U1PFE9|A0A2U1PFE9_ARTAN; tr|A0A2U1L0B3|A0A2U1L0B3_ARTAN	Phosphoglycerate mutase, 2,3-bisphosphoglycerate-independent OS=Artemisia annua OX=35608 GN=CTI12_AA130790 PE=4 SV=1; Phosphoglycerate mutase, 2,3-bisphosphoglycerate-independent OS=Artemisia annua OX=35608 GN=CTI12_AA545140 PE=4 SV=1	97.36	GWDAQVLGEAPHK
2	tr|A0A2U1PFE9|A0A2U1PFE9_ARTAN; tr|A0A2U1L0B3|A0A2U1L0B3_ARTAN	Phosphoglycerate mutase, 2,3-bisphosphoglycerate-independent OS=Artemisia annua OX=35608 GN=CTI12_AA130790 PE=4 SV=1; Phosphoglycerate mutase, 2,3-bisphosphoglycerate-independent OS=Artemisia annua OX=35608 GN=CTI12_AA545140 PE=4 SV=1	61.34	GWDAQVLGEAPHK
2	tr|A0A2U1PFE9|A0A2U1PFE9_ARTAN; tr|A0A2U1L0B3|A0A2U1L0B3_ARTAN	Phosphoglycerate mutase, 2,3-bisphosphoglycerate-independent OS=Artemisia annua OX=35608 GN=CTI12_AA130790 PE=4 SV=1; Phosphoglycerate mutase, 2,3-bisphosphoglycerate-independent OS=Artemisia annua OX=35608 GN=CTI12_AA545140 PE=4 SV=1	50.19	GWDAQVLGEAPHK
2	tr|A0A2U1PFE9|A0A2U1PFE9_ARTAN; tr|A0A2U1L0B3|A0A2U1L0B3_ARTAN	Phosphoglycerate mutase, 2,3-bisphosphoglycerate-independent OS=Artemisia annua OX=35608 GN=CTI12_AA130790 PE=4 SV=1; Phosphoglycerate mutase, 2,3-bisphosphoglycerate-independent OS=Artemisia annua OX=35608 GN=CTI12_AA545140 PE=4 SV=1	47.61	GWDAQVLGEAPHK
2	tr|A0A2U1PFE9|A0A2U1PFE9_ARTAN; tr|A0A2U1L0B3|A0A2U1L0B3_ARTAN	Phosphoglycerate mutase, 2,3-bisphosphoglycerate-independent OS=Artemisia annua OX=35608 GN=CTI12_AA130790 PE=4 SV=1; Phosphoglycerate mutase, 2,3-bisphosphoglycerate-independent OS=Artemisia annua OX=35608 GN=CTI12_AA545140 PE=4 SV=1	50.51	IYEDEGFNYIK
2	tr|A0A2U1PFE9|A0A2U1PFE9_ARTAN; tr|A0A2U1L0B3|A0A2U1L0B3_ARTAN	Phosphoglycerate mutase, 2,3-bisphosphoglycerate-independent OS=Artemisia annua OX=35608 GN=CTI12_AA130790 PE=4 SV=1; Phosphoglycerate mutase, 2,3-bisphosphoglycerate-independent OS=Artemisia annua OX=35608 GN=CTI12_AA545140 PE=4 SV=1	44.38	IYEDEGFNYIK
2	tr|A0A2U1PFE9|A0A2U1PFE9_ARTAN; tr|A0A2U1L0B3|A0A2U1L0B3_ARTAN	Phosphoglycerate mutase, 2,3-bisphosphoglycerate-independent OS=Artemisia annua OX=35608 GN=CTI12_AA130790 PE=4 SV=1; Phosphoglycerate mutase, 2,3-bisphosphoglycerate-independent OS=Artemisia annua OX=35608 GN=CTI12_AA545140 PE=4 SV=1	98.79	LPNHYLVSPPLIDR
2	tr|A0A2U1PFE9|A0A2U1PFE9_ARTAN; tr|A0A2U1L0B3|A0A2U1L0B3_ARTAN	Phosphoglycerate mutase, 2,3-bisphosphoglycerate-independent OS=Artemisia annua OX=35608 GN=CTI12_AA130790 PE=4 SV=1; Phosphoglycerate mutase, 2,3-bisphosphoglycerate-independent OS=Artemisia annua OX=35608 GN=CTI12_AA545140 PE=4 SV=1	99	LVDQALASGR
2	tr|A0A2U1PFE9|A0A2U1PFE9_ARTAN; tr|A0A2U1L0B3|A0A2U1L0B3_ARTAN	Phosphoglycerate mutase, 2,3-bisphosphoglycerate-independent OS=Artemisia annua OX=35608 GN=CTI12_AA130790 PE=4 SV=1; Phosphoglycerate mutase, 2,3-bisphosphoglycerate-independent OS=Artemisia annua OX=35608 GN=CTI12_AA545140 PE=4 SV=1	88.6	MTMLAQALEYEK
2	tr|A0A2U1PFE9|A0A2U1PFE9_ARTAN; tr|A0A2U1L0B3|A0A2U1L0B3_ARTAN	Phosphoglycerate mutase, 2,3-bisphosphoglycerate-independent OS=Artemisia annua OX=35608 GN=CTI12_AA130790 PE=4 SV=1; Phosphoglycerate mutase, 2,3-bisphosphoglycerate-independent OS=Artemisia annua OX=35608 GN=CTI12_AA545140 PE=4 SV=1	73.28	MTMLAQALEYEK
2	tr|A0A2U1PFE9|A0A2U1PFE9_ARTAN; tr|A0A2U1L0B3|A0A2U1L0B3_ARTAN	Phosphoglycerate mutase, 2,3-bisphosphoglycerate-independent OS=Artemisia annua OX=35608 GN=CTI12_AA130790 PE=4 SV=1; Phosphoglycerate mutase, 2,3-bisphosphoglycerate-independent OS=Artemisia annua OX=35608 GN=CTI12_AA545140 PE=4 SV=1	73.28	MTMLAQALEYEK
2	tr|A0A2U1PFE9|A0A2U1PFE9_ARTAN; tr|A0A2U1L0B3|A0A2U1L0B3_ARTAN	Phosphoglycerate mutase, 2,3-bisphosphoglycerate-independent OS=Artemisia annua OX=35608 GN=CTI12_AA130790 PE=4 SV=1; Phosphoglycerate mutase, 2,3-bisphosphoglycerate-independent OS=Artemisia annua OX=35608 GN=CTI12_AA545140 PE=4 SV=1	66.7	MTMLAQALEYEK
2	tr|A0A2U1PFE9|A0A2U1PFE9_ARTAN; tr|A0A2U1L0B3|A0A2U1L0B3_ARTAN	Phosphoglycerate mutase, 2,3-bisphosphoglycerate-independent OS=Artemisia annua OX=35608 GN=CTI12_AA130790 PE=4 SV=1; Phosphoglycerate mutase, 2,3-bisphosphoglycerate-independent OS=Artemisia annua OX=35608 GN=CTI12_AA545140 PE=4 SV=1	29.02	MTMLAQALEYEK
2	tr|A0A2U1PFE9|A0A2U1PFE9_ARTAN; tr|A0A2U1L0B3|A0A2U1L0B3_ARTAN	Phosphoglycerate mutase, 2,3-bisphosphoglycerate-independent OS=Artemisia annua OX=35608 GN=CTI12_AA130790 PE=4 SV=1; Phosphoglycerate mutase, 2,3-bisphosphoglycerate-independent OS=Artemisia annua OX=35608 GN=CTI12_AA545140 PE=4 SV=1	29.02	MTMLAQALEYEK
2	tr|A0A2U1PFE9|A0A2U1PFE9_ARTAN; tr|A0A2U1L0B3|A0A2U1L0B3_ARTAN	Phosphoglycerate mutase, 2,3-bisphosphoglycerate-independent OS=Artemisia annua OX=35608 GN=CTI12_AA130790 PE=4 SV=1; Phosphoglycerate mutase, 2,3-bisphosphoglycerate-independent OS=Artemisia annua OX=35608 GN=CTI12_AA545140 PE=4 SV=1	20.43	MTMLAQALEYEK
2	tr|A0A2U1PFE9|A0A2U1PFE9_ARTAN; tr|A0A2U1L0B3|A0A2U1L0B3_ARTAN	Phosphoglycerate mutase, 2,3-bisphosphoglycerate-independent OS=Artemisia annua OX=35608 GN=CTI12_AA130790 PE=4 SV=1; Phosphoglycerate mutase, 2,3-bisphosphoglycerate-independent OS=Artemisia annua OX=35608 GN=CTI12_AA545140 PE=4 SV=1	20.53	MYVTMDR
2	tr|A0A2U1PFE9|A0A2U1PFE9_ARTAN; tr|A0A2U1L0B3|A0A2U1L0B3_ARTAN	Phosphoglycerate mutase, 2,3-bisphosphoglycerate-independent OS=Artemisia annua OX=35608 GN=CTI12_AA130790 PE=4 SV=1; Phosphoglycerate mutase, 2,3-bisphosphoglycerate-independent OS=Artemisia annua OX=35608 GN=CTI12_AA545140 PE=4 SV=1	35.98	MYVTMDRYENDWEVVK
2	tr|A0A2U1PFE9|A0A2U1PFE9_ARTAN; tr|A0A2U1L0B3|A0A2U1L0B3_ARTAN	Phosphoglycerate mutase, 2,3-bisphosphoglycerate-independent OS=Artemisia annua OX=35608 GN=CTI12_AA130790 PE=4 SV=1; Phosphoglycerate mutase, 2,3-bisphosphoglycerate-independent OS=Artemisia annua OX=35608 GN=CTI12_AA545140 PE=4 SV=1	16.53	MYVTMDRYENDWEVVK
2	tr|A0A2U1PFE9|A0A2U1PFE9_ARTAN; tr|A0A2U1L0B3|A0A2U1L0B3_ARTAN	Phosphoglycerate mutase, 2,3-bisphosphoglycerate-independent OS=Artemisia annua OX=35608 GN=CTI12_AA130790 PE=4 SV=1; Phosphoglycerate mutase, 2,3-bisphosphoglycerate-independent OS=Artemisia annua OX=35608 GN=CTI12_AA545140 PE=4 SV=1	16.56	QVLGEAPHK
2	tr|A0A2U1PFE9|A0A2U1PFE9_ARTAN; tr|A0A2U1L0B3|A0A2U1L0B3_ARTAN	Phosphoglycerate mutase, 2,3-bisphosphoglycerate-independent OS=Artemisia annua OX=35608 GN=CTI12_AA130790 PE=4 SV=1; Phosphoglycerate mutase, 2,3-bisphosphoglycerate-independent OS=Artemisia annua OX=35608 GN=CTI12_AA545140 PE=4 SV=1	99	TSGEYLVHNGVR
2	tr|A0A2U1PFE9|A0A2U1PFE9_ARTAN; tr|A0A2U1L0B3|A0A2U1L0B3_ARTAN	Phosphoglycerate mutase, 2,3-bisphosphoglycerate-independent OS=Artemisia annua OX=35608 GN=CTI12_AA130790 PE=4 SV=1; Phosphoglycerate mutase, 2,3-bisphosphoglycerate-independent OS=Artemisia annua OX=35608 GN=CTI12_AA545140 PE=4 SV=1	99	TSGEYLVHNGVR
2	tr|A0A2U1PFE9|A0A2U1PFE9_ARTAN; tr|A0A2U1L0B3|A0A2U1L0B3_ARTAN	Phosphoglycerate mutase, 2,3-bisphosphoglycerate-independent OS=Artemisia annua OX=35608 GN=CTI12_AA130790 PE=4 SV=1; Phosphoglycerate mutase, 2,3-bisphosphoglycerate-independent OS=Artemisia annua OX=35608 GN=CTI12_AA545140 PE=4 SV=1	99	TSGEYLVHNGVR
2	tr|A0A2U1PFE9|A0A2U1PFE9_ARTAN; tr|A0A2U1L0B3|A0A2U1L0B3_ARTAN	Phosphoglycerate mutase, 2,3-bisphosphoglycerate-independent OS=Artemisia annua OX=35608 GN=CTI12_AA130790 PE=4 SV=1; Phosphoglycerate mutase, 2,3-bisphosphoglycerate-independent OS=Artemisia annua OX=35608 GN=CTI12_AA545140 PE=4 SV=1	99	TSGEYLVHNGVR
2	tr|A0A2U1PFE9|A0A2U1PFE9_ARTAN; tr|A0A2U1L0B3|A0A2U1L0B3_ARTAN	Phosphoglycerate mutase, 2,3-bisphosphoglycerate-independent OS=Artemisia annua OX=35608 GN=CTI12_AA130790 PE=4 SV=1; Phosphoglycerate mutase, 2,3-bisphosphoglycerate-independent OS=Artemisia annua OX=35608 GN=CTI12_AA545140 PE=4 SV=1	99	TSGEYLVHNGVR
2	tr|A0A2U1PFE9|A0A2U1PFE9_ARTAN; tr|A0A2U1L0B3|A0A2U1L0B3_ARTAN	Phosphoglycerate mutase, 2,3-bisphosphoglycerate-independent OS=Artemisia annua OX=35608 GN=CTI12_AA130790 PE=4 SV=1; Phosphoglycerate mutase, 2,3-bisphosphoglycerate-independent OS=Artemisia annua OX=35608 GN=CTI12_AA545140 PE=4 SV=1	99	TSGEYLVHNGVR
2	tr|A0A2U1PFE9|A0A2U1PFE9_ARTAN; tr|A0A2U1L0B3|A0A2U1L0B3_ARTAN	Phosphoglycerate mutase, 2,3-bisphosphoglycerate-independent OS=Artemisia annua OX=35608 GN=CTI12_AA130790 PE=4 SV=1; Phosphoglycerate mutase, 2,3-bisphosphoglycerate-independent OS=Artemisia annua OX=35608 GN=CTI12_AA545140 PE=4 SV=1	99	TSGEYLVHNGVR
2	tr|A0A2U1PFE9|A0A2U1PFE9_ARTAN; tr|A0A2U1L0B3|A0A2U1L0B3_ARTAN	Phosphoglycerate mutase, 2,3-bisphosphoglycerate-independent OS=Artemisia annua OX=35608 GN=CTI12_AA130790 PE=4 SV=1; Phosphoglycerate mutase, 2,3-bisphosphoglycerate-independent OS=Artemisia annua OX=35608 GN=CTI12_AA545140 PE=4 SV=1	99	TSGEYLVHNGVR
2	tr|A0A2U1PFE9|A0A2U1PFE9_ARTAN; tr|A0A2U1L0B3|A0A2U1L0B3_ARTAN	Phosphoglycerate mutase, 2,3-bisphosphoglycerate-independent OS=Artemisia annua OX=35608 GN=CTI12_AA130790 PE=4 SV=1; Phosphoglycerate mutase, 2,3-bisphosphoglycerate-independent OS=Artemisia annua OX=35608 GN=CTI12_AA545140 PE=4 SV=1	99	TSGEYLVHNGVR
2	tr|A0A2U1PFE9|A0A2U1PFE9_ARTAN; tr|A0A2U1L0B3|A0A2U1L0B3_ARTAN	Phosphoglycerate mutase, 2,3-bisphosphoglycerate-independent OS=Artemisia annua OX=35608 GN=CTI12_AA130790 PE=4 SV=1; Phosphoglycerate mutase, 2,3-bisphosphoglycerate-independent OS=Artemisia annua OX=35608 GN=CTI12_AA545140 PE=4 SV=1	99	TSGEYLVHNGVR
2	tr|A0A2U1PFE9|A0A2U1PFE9_ARTAN; tr|A0A2U1L0B3|A0A2U1L0B3_ARTAN	Phosphoglycerate mutase, 2,3-bisphosphoglycerate-independent OS=Artemisia annua OX=35608 GN=CTI12_AA130790 PE=4 SV=1; Phosphoglycerate mutase, 2,3-bisphosphoglycerate-independent OS=Artemisia annua OX=35608 GN=CTI12_AA545140 PE=4 SV=1	99	TSGEYLVHNGVR
2	tr|A0A2U1PFE9|A0A2U1PFE9_ARTAN; tr|A0A2U1L0B3|A0A2U1L0B3_ARTAN	Phosphoglycerate mutase, 2,3-bisphosphoglycerate-independent OS=Artemisia annua OX=35608 GN=CTI12_AA130790 PE=4 SV=1; Phosphoglycerate mutase, 2,3-bisphosphoglycerate-independent OS=Artemisia annua OX=35608 GN=CTI12_AA545140 PE=4 SV=1	99	TSGEYLVHNGVR
2	tr|A0A2U1PFE9|A0A2U1PFE9_ARTAN; tr|A0A2U1L0B3|A0A2U1L0B3_ARTAN	Phosphoglycerate mutase, 2,3-bisphosphoglycerate-independent OS=Artemisia annua OX=35608 GN=CTI12_AA130790 PE=4 SV=1; Phosphoglycerate mutase, 2,3-bisphosphoglycerate-independent OS=Artemisia annua OX=35608 GN=CTI12_AA545140 PE=4 SV=1	98.76	TSGEYLVHNGVR
2	tr|A0A2U1PFE9|A0A2U1PFE9_ARTAN; tr|A0A2U1L0B3|A0A2U1L0B3_ARTAN	Phosphoglycerate mutase, 2,3-bisphosphoglycerate-independent OS=Artemisia annua OX=35608 GN=CTI12_AA130790 PE=4 SV=1; Phosphoglycerate mutase, 2,3-bisphosphoglycerate-independent OS=Artemisia annua OX=35608 GN=CTI12_AA545140 PE=4 SV=1	95.77	TSGEYLVHNGVR
2	tr|A0A2U1PFE9|A0A2U1PFE9_ARTAN; tr|A0A2U1L0B3|A0A2U1L0B3_ARTAN	Phosphoglycerate mutase, 2,3-bisphosphoglycerate-independent OS=Artemisia annua OX=35608 GN=CTI12_AA130790 PE=4 SV=1; Phosphoglycerate mutase, 2,3-bisphosphoglycerate-independent OS=Artemisia annua OX=35608 GN=CTI12_AA545140 PE=4 SV=1	95.73	TSGEYLVHNGVR
2	tr|A0A2U1PFE9|A0A2U1PFE9_ARTAN; tr|A0A2U1L0B3|A0A2U1L0B3_ARTAN	Phosphoglycerate mutase, 2,3-bisphosphoglycerate-independent OS=Artemisia annua OX=35608 GN=CTI12_AA130790 PE=4 SV=1; Phosphoglycerate mutase, 2,3-bisphosphoglycerate-independent OS=Artemisia annua OX=35608 GN=CTI12_AA545140 PE=4 SV=1	95.43	TSGEYLVHNGVR
2	tr|A0A2U1PFE9|A0A2U1PFE9_ARTAN; tr|A0A2U1L0B3|A0A2U1L0B3_ARTAN	Phosphoglycerate mutase, 2,3-bisphosphoglycerate-independent OS=Artemisia annua OX=35608 GN=CTI12_AA130790 PE=4 SV=1; Phosphoglycerate mutase, 2,3-bisphosphoglycerate-independent OS=Artemisia annua OX=35608 GN=CTI12_AA545140 PE=4 SV=1	91.64	TSGEYLVHNGVR
2	tr|A0A2U1PFE9|A0A2U1PFE9_ARTAN; tr|A0A2U1L0B3|A0A2U1L0B3_ARTAN	Phosphoglycerate mutase, 2,3-bisphosphoglycerate-independent OS=Artemisia annua OX=35608 GN=CTI12_AA130790 PE=4 SV=1; Phosphoglycerate mutase, 2,3-bisphosphoglycerate-independent OS=Artemisia annua OX=35608 GN=CTI12_AA545140 PE=4 SV=1	87.78	TSGEYLVHNGVR
2	tr|A0A2U1PFE9|A0A2U1PFE9_ARTAN; tr|A0A2U1L0B3|A0A2U1L0B3_ARTAN	Phosphoglycerate mutase, 2,3-bisphosphoglycerate-independent OS=Artemisia annua OX=35608 GN=CTI12_AA130790 PE=4 SV=1; Phosphoglycerate mutase, 2,3-bisphosphoglycerate-independent OS=Artemisia annua OX=35608 GN=CTI12_AA545140 PE=4 SV=1	79.82	TSGEYLVHNGVR
2	tr|A0A2U1PFE9|A0A2U1PFE9_ARTAN; tr|A0A2U1L0B3|A0A2U1L0B3_ARTAN	Phosphoglycerate mutase, 2,3-bisphosphoglycerate-independent OS=Artemisia annua OX=35608 GN=CTI12_AA130790 PE=4 SV=1; Phosphoglycerate mutase, 2,3-bisphosphoglycerate-independent OS=Artemisia annua OX=35608 GN=CTI12_AA545140 PE=4 SV=1	76.53	TSGEYLVHNGVR
2	tr|A0A2U1PFE9|A0A2U1PFE9_ARTAN; tr|A0A2U1L0B3|A0A2U1L0B3_ARTAN	Phosphoglycerate mutase, 2,3-bisphosphoglycerate-independent OS=Artemisia annua OX=35608 GN=CTI12_AA130790 PE=4 SV=1; Phosphoglycerate mutase, 2,3-bisphosphoglycerate-independent OS=Artemisia annua OX=35608 GN=CTI12_AA545140 PE=4 SV=1	99	YAGMLQYDGELK
2	tr|A0A2U1PFE9|A0A2U1PFE9_ARTAN; tr|A0A2U1L0B3|A0A2U1L0B3_ARTAN	Phosphoglycerate mutase, 2,3-bisphosphoglycerate-independent OS=Artemisia annua OX=35608 GN=CTI12_AA130790 PE=4 SV=1; Phosphoglycerate mutase, 2,3-bisphosphoglycerate-independent OS=Artemisia annua OX=35608 GN=CTI12_AA545140 PE=4 SV=1	98.45	YAGMLQYDGELK
2	tr|A0A2U1PFE9|A0A2U1PFE9_ARTAN; tr|A0A2U1L0B3|A0A2U1L0B3_ARTAN	Phosphoglycerate mutase, 2,3-bisphosphoglycerate-independent OS=Artemisia annua OX=35608 GN=CTI12_AA130790 PE=4 SV=1; Phosphoglycerate mutase, 2,3-bisphosphoglycerate-independent OS=Artemisia annua OX=35608 GN=CTI12_AA545140 PE=4 SV=1	95.81	YAGMLQYDGELK
2	tr|A0A2U1PFE9|A0A2U1PFE9_ARTAN; tr|A0A2U1L0B3|A0A2U1L0B3_ARTAN	Phosphoglycerate mutase, 2,3-bisphosphoglycerate-independent OS=Artemisia annua OX=35608 GN=CTI12_AA130790 PE=4 SV=1; Phosphoglycerate mutase, 2,3-bisphosphoglycerate-independent OS=Artemisia annua OX=35608 GN=CTI12_AA545140 PE=4 SV=1	92.74	YAGMLQYDGELK
2	tr|A0A2U1PFE9|A0A2U1PFE9_ARTAN; tr|A0A2U1L0B3|A0A2U1L0B3_ARTAN	Phosphoglycerate mutase, 2,3-bisphosphoglycerate-independent OS=Artemisia annua OX=35608 GN=CTI12_AA130790 PE=4 SV=1; Phosphoglycerate mutase, 2,3-bisphosphoglycerate-independent OS=Artemisia annua OX=35608 GN=CTI12_AA545140 PE=4 SV=1	92.74	YAGMLQYDGELK
2	tr|A0A2U1PFE9|A0A2U1PFE9_ARTAN; tr|A0A2U1L0B3|A0A2U1L0B3_ARTAN	Phosphoglycerate mutase, 2,3-bisphosphoglycerate-independent OS=Artemisia annua OX=35608 GN=CTI12_AA130790 PE=4 SV=1; Phosphoglycerate mutase, 2,3-bisphosphoglycerate-independent OS=Artemisia annua OX=35608 GN=CTI12_AA545140 PE=4 SV=1	85.01	YAGMLQYDGELK
2	tr|A0A2U1PFE9|A0A2U1PFE9_ARTAN; tr|A0A2U1L0B3|A0A2U1L0B3_ARTAN	Phosphoglycerate mutase, 2,3-bisphosphoglycerate-independent OS=Artemisia annua OX=35608 GN=CTI12_AA130790 PE=4 SV=1; Phosphoglycerate mutase, 2,3-bisphosphoglycerate-independent OS=Artemisia annua OX=35608 GN=CTI12_AA545140 PE=4 SV=1	49.78	YAGMLQYDGELK
2	tr|A0A2U1PFE9|A0A2U1PFE9_ARTAN; tr|A0A2U1L0B3|A0A2U1L0B3_ARTAN	Phosphoglycerate mutase, 2,3-bisphosphoglycerate-independent OS=Artemisia annua OX=35608 GN=CTI12_AA130790 PE=4 SV=1; Phosphoglycerate mutase, 2,3-bisphosphoglycerate-independent OS=Artemisia annua OX=35608 GN=CTI12_AA545140 PE=4 SV=1	42.29	YAGMLQYDGELK
2	tr|A0A2U1PFE9|A0A2U1PFE9_ARTAN; tr|A0A2U1L0B3|A0A2U1L0B3_ARTAN	Phosphoglycerate mutase, 2,3-bisphosphoglycerate-independent OS=Artemisia annua OX=35608 GN=CTI12_AA130790 PE=4 SV=1; Phosphoglycerate mutase, 2,3-bisphosphoglycerate-independent OS=Artemisia annua OX=35608 GN=CTI12_AA545140 PE=4 SV=1	99	YENDWEVVKR
2	tr|A0A2U1PFE9|A0A2U1PFE9_ARTAN; tr|A0A2U1L0B3|A0A2U1L0B3_ARTAN	Phosphoglycerate mutase, 2,3-bisphosphoglycerate-independent OS=Artemisia annua OX=35608 GN=CTI12_AA130790 PE=4 SV=1; Phosphoglycerate mutase, 2,3-bisphosphoglycerate-independent OS=Artemisia annua OX=35608 GN=CTI12_AA545140 PE=4 SV=1	99	YENDWEVVKR
2	tr|A0A2U1PFE9|A0A2U1PFE9_ARTAN; tr|A0A2U1L0B3|A0A2U1L0B3_ARTAN	Phosphoglycerate mutase, 2,3-bisphosphoglycerate-independent OS=Artemisia annua OX=35608 GN=CTI12_AA130790 PE=4 SV=1; Phosphoglycerate mutase, 2,3-bisphosphoglycerate-independent OS=Artemisia annua OX=35608 GN=CTI12_AA545140 PE=4 SV=1	99	YENDWEVVKR
2	tr|A0A2U1PFE9|A0A2U1PFE9_ARTAN; tr|A0A2U1L0B3|A0A2U1L0B3_ARTAN	Phosphoglycerate mutase, 2,3-bisphosphoglycerate-independent OS=Artemisia annua OX=35608 GN=CTI12_AA130790 PE=4 SV=1; Phosphoglycerate mutase, 2,3-bisphosphoglycerate-independent OS=Artemisia annua OX=35608 GN=CTI12_AA545140 PE=4 SV=1	36	YENDWEVVKR
3	tr|A0A2U1PD45|A0A2U1PD45_ARTAN	Pectate lyase OS=Artemisia annua OX=35608 GN=CTI12_AA165630 PE=3 SV=1	99	ALADCAQGFAK
3	tr|A0A2U1PD45|A0A2U1PD45_ARTAN	Pectate lyase OS=Artemisia annua OX=35608 GN=CTI12_AA165630 PE=3 SV=1	99	DLHECSAHNIMDK
3	tr|A0A2U1PD45|A0A2U1PD45_ARTAN	Pectate lyase OS=Artemisia annua OX=35608 GN=CTI12_AA165630 PE=3 SV=1	99	FDIGCTQR
3	tr|A0A2U1PD45|A0A2U1PD45_ARTAN	Pectate lyase OS=Artemisia annua OX=35608 GN=CTI12_AA165630 PE=3 SV=1	99	FDQGCTQR
3	tr|A0A2U1PD45|A0A2U1PD45_ARTAN	Pectate lyase OS=Artemisia annua OX=35608 GN=CTI12_AA165630 PE=3 SV=1	99	FHDHDKVLLLGADDSHSEDK
3	tr|A0A2U1PD45|A0A2U1PD45_ARTAN	Pectate lyase OS=Artemisia annua OX=35608 GN=CTI12_AA165630 PE=3 SV=1	99	HTLVVESDKTIDGR
3	tr|A0A2U1PD45|A0A2U1PD45_ARTAN	Pectate lyase OS=Artemisia annua OX=35608 GN=CTI12_AA165630 PE=3 SV=1	99	IGGSASPTILSQGNR
3	tr|A0A2U1PD45|A0A2U1PD45_ARTAN	Pectate lyase OS=Artemisia annua OX=35608 GN=CTI12_AA165630 PE=3 SV=1	99	KALADCAQGFAK
3	tr|A0A2U1PD45|A0A2U1PD45_ARTAN	Pectate lyase OS=Artemisia annua OX=35608 GN=CTI12_AA165630 PE=3 SV=1	99	RDLHECSAHNIMDK
3	tr|A0A2U1PD45|A0A2U1PD45_ARTAN	Pectate lyase OS=Artemisia annua OX=35608 GN=CTI12_AA165630 PE=3 SV=1	99	STDDVLENGAIFK
3	tr|A0A2U1PD45|A0A2U1PD45_ARTAN	Pectate lyase OS=Artemisia annua OX=35608 GN=CTI12_AA165630 PE=3 SV=1	99	VLLLGADDSHSEDK
3	tr|A0A2U1PD45|A0A2U1PD45_ARTAN	Pectate lyase OS=Artemisia annua OX=35608 GN=CTI12_AA165630 PE=3 SV=1	99	VWIDHCTMSK
3	tr|A0A2U1PD45|A0A2U1PD45_ARTAN	Pectate lyase OS=Artemisia annua OX=35608 GN=CTI12_AA165630 PE=3 SV=1	98.22	VTDGFNFR
3	tr|A0A2U1PD45|A0A2U1PD45_ARTAN	Pectate lyase OS=Artemisia annua OX=35608 GN=CTI12_AA165630 PE=3 SV=1	97.4	GTTGGAAGEIYTVTCDSDDNAENPK
3	tr|A0A2U1PD45|A0A2U1PD45_ARTAN	Pectate lyase OS=Artemisia annua OX=35608 GN=CTI12_AA165630 PE=3 SV=1	96.18	GTTGGAAGEIYTVTCNSDDQAEDPKEGTLR
3	tr|A0A2U1PD45|A0A2U1PD45_ARTAN	Pectate lyase OS=Artemisia annua OX=35608 GN=CTI12_AA165630 PE=3 SV=1	99	LHECSAHNIMDK
3	tr|A0A2U1PD45|A0A2U1PD45_ARTAN	Pectate lyase OS=Artemisia annua OX=35608 GN=CTI12_AA165630 PE=3 SV=1	99	GTTGGAAGEIYTVTCNSDDQAEDPK
3	tr|A0A2U1PD45|A0A2U1PD45_ARTAN	Pectate lyase OS=Artemisia annua OX=35608 GN=CTI12_AA165630 PE=3 SV=1	98.5	KALADCAQGF
3	tr|A0A2U1PD45|A0A2U1PD45_ARTAN	Pectate lyase OS=Artemisia annua OX=35608 GN=CTI12_AA165630 PE=3 SV=1	99	VTVAFNR
3	tr|A0A2U1PD45|A0A2U1PD45_ARTAN	Pectate lyase OS=Artemisia annua OX=35608 GN=CTI12_AA165630 PE=3 SV=1	97.04	ADCAQGFAK
3	tr|A0A2U1PD45|A0A2U1PD45_ARTAN	Pectate lyase OS=Artemisia annua OX=35608 GN=CTI12_AA165630 PE=3 SV=1	99	SGCDGDAVAVKTATK
3	tr|A0A2U1PD45|A0A2U1PD45_ARTAN	Pectate lyase OS=Artemisia annua OX=35608 GN=CTI12_AA165630 PE=3 SV=1	98.24	SDKTIDGR
3	tr|A0A2U1PD45|A0A2U1PD45_ARTAN	Pectate lyase OS=Artemisia annua OX=35608 GN=CTI12_AA165630 PE=3 SV=1	62.72	VWIDHCTM
3	tr|A0A2U1PD45|A0A2U1PD45_ARTAN	Pectate lyase OS=Artemisia annua OX=35608 GN=CTI12_AA165630 PE=3 SV=1	99	VLLLGADDSHSEDKNML
3	tr|A0A2U1PD45|A0A2U1PD45_ARTAN	Pectate lyase OS=Artemisia annua OX=35608 GN=CTI12_AA165630 PE=3 SV=1	78.41	DKTIDGR
3	tr|A0A2U1PD45|A0A2U1PD45_ARTAN	Pectate lyase OS=Artemisia annua OX=35608 GN=CTI12_AA165630 PE=3 SV=1	99	ECSAHNIMDK
3	tr|A0A2U1PD45|A0A2U1PD45_ARTAN	Pectate lyase OS=Artemisia annua OX=35608 GN=CTI12_AA165630 PE=3 SV=1	82.75	ASPTILSQGNR
3	tr|A0A2U1PD45|A0A2U1PD45_ARTAN	Pectate lyase OS=Artemisia annua OX=35608 GN=CTI12_AA165630 PE=3 SV=1	96.9	ESDKTIDGR
3	tr|A0A2U1PD45|A0A2U1PD45_ARTAN	Pectate lyase OS=Artemisia annua OX=35608 GN=CTI12_AA165630 PE=3 SV=1	27.7	VWIDHC
3	tr|A0A2U1PD45|A0A2U1PD45_ARTAN	Pectate lyase OS=Artemisia annua OX=35608 GN=CTI12_AA165630 PE=3 SV=1	98.76	WIDHCTMSK
3	tr|A0A2U1PD45|A0A2U1PD45_ARTAN	Pectate lyase OS=Artemisia annua OX=35608 GN=CTI12_AA165630 PE=3 SV=1	99	ALADCAQGFAK
3	tr|A0A2U1PD45|A0A2U1PD45_ARTAN	Pectate lyase OS=Artemisia annua OX=35608 GN=CTI12_AA165630 PE=3 SV=1	99	ALADCAQGFAK
3	tr|A0A2U1PD45|A0A2U1PD45_ARTAN	Pectate lyase OS=Artemisia annua OX=35608 GN=CTI12_AA165630 PE=3 SV=1	99	ALADCAQGFAK
3	tr|A0A2U1PD45|A0A2U1PD45_ARTAN	Pectate lyase OS=Artemisia annua OX=35608 GN=CTI12_AA165630 PE=3 SV=1	99	ALADCAQGFAK
3	tr|A0A2U1PD45|A0A2U1PD45_ARTAN	Pectate lyase OS=Artemisia annua OX=35608 GN=CTI12_AA165630 PE=3 SV=1	99	ALADCAQGFAK
3	tr|A0A2U1PD45|A0A2U1PD45_ARTAN	Pectate lyase OS=Artemisia annua OX=35608 GN=CTI12_AA165630 PE=3 SV=1	99	ALADCAQGFAK
3	tr|A0A2U1PD45|A0A2U1PD45_ARTAN	Pectate lyase OS=Artemisia annua OX=35608 GN=CTI12_AA165630 PE=3 SV=1	99	ALADCAQGFAK
3	tr|A0A2U1PD45|A0A2U1PD45_ARTAN	Pectate lyase OS=Artemisia annua OX=35608 GN=CTI12_AA165630 PE=3 SV=1	99	ALADCAQGFAK
3	tr|A0A2U1PD45|A0A2U1PD45_ARTAN	Pectate lyase OS=Artemisia annua OX=35608 GN=CTI12_AA165630 PE=3 SV=1	99	ALADCAQGFAK
3	tr|A0A2U1PD45|A0A2U1PD45_ARTAN	Pectate lyase OS=Artemisia annua OX=35608 GN=CTI12_AA165630 PE=3 SV=1	99	ALADCAQGFAK
3	tr|A0A2U1PD45|A0A2U1PD45_ARTAN	Pectate lyase OS=Artemisia annua OX=35608 GN=CTI12_AA165630 PE=3 SV=1	99	ALADCAQGFAK
3	tr|A0A2U1PD45|A0A2U1PD45_ARTAN	Pectate lyase OS=Artemisia annua OX=35608 GN=CTI12_AA165630 PE=3 SV=1	99	ALADCAQGFAK
3	tr|A0A2U1PD45|A0A2U1PD45_ARTAN	Pectate lyase OS=Artemisia annua OX=35608 GN=CTI12_AA165630 PE=3 SV=1	98.35	ALADCAQGFAK
3	tr|A0A2U1PD45|A0A2U1PD45_ARTAN	Pectate lyase OS=Artemisia annua OX=35608 GN=CTI12_AA165630 PE=3 SV=1	96.64	ALADCAQGFAK
3	tr|A0A2U1PD45|A0A2U1PD45_ARTAN	Pectate lyase OS=Artemisia annua OX=35608 GN=CTI12_AA165630 PE=3 SV=1	92.06	ALADCAQGFAK
3	tr|A0A2U1PD45|A0A2U1PD45_ARTAN	Pectate lyase OS=Artemisia annua OX=35608 GN=CTI12_AA165630 PE=3 SV=1	90.97	ALADCAQGFAK
3	tr|A0A2U1PD45|A0A2U1PD45_ARTAN	Pectate lyase OS=Artemisia annua OX=35608 GN=CTI12_AA165630 PE=3 SV=1	79.82	ALADCAQGFAK
3	tr|A0A2U1PD45|A0A2U1PD45_ARTAN	Pectate lyase OS=Artemisia annua OX=35608 GN=CTI12_AA165630 PE=3 SV=1	48	ALADCAQGFAK
3	tr|A0A2U1PD45|A0A2U1PD45_ARTAN	Pectate lyase OS=Artemisia annua OX=35608 GN=CTI12_AA165630 PE=3 SV=1	47.47	ALADCAQGFAK
3	tr|A0A2U1PD45|A0A2U1PD45_ARTAN	Pectate lyase OS=Artemisia annua OX=35608 GN=CTI12_AA165630 PE=3 SV=1	39.44	ALADCAQGFAK
3	tr|A0A2U1PD45|A0A2U1PD45_ARTAN	Pectate lyase OS=Artemisia annua OX=35608 GN=CTI12_AA165630 PE=3 SV=1	31.06	ALADCAQGFAK
3	tr|A0A2U1PD45|A0A2U1PD45_ARTAN	Pectate lyase OS=Artemisia annua OX=35608 GN=CTI12_AA165630 PE=3 SV=1	27.91	ALADCAQGFAK
3	tr|A0A2U1PD45|A0A2U1PD45_ARTAN	Pectate lyase OS=Artemisia annua OX=35608 GN=CTI12_AA165630 PE=3 SV=1	19.54	ALADCAQGFAK
3	tr|A0A2U1PD45|A0A2U1PD45_ARTAN	Pectate lyase OS=Artemisia annua OX=35608 GN=CTI12_AA165630 PE=3 SV=1	99	DLHECSAHNIMDK
3	tr|A0A2U1PD45|A0A2U1PD45_ARTAN	Pectate lyase OS=Artemisia annua OX=35608 GN=CTI12_AA165630 PE=3 SV=1	99	DLHECSAHNIMDK
3	tr|A0A2U1PD45|A0A2U1PD45_ARTAN	Pectate lyase OS=Artemisia annua OX=35608 GN=CTI12_AA165630 PE=3 SV=1	99	DLHECSAHNIMDK
3	tr|A0A2U1PD45|A0A2U1PD45_ARTAN	Pectate lyase OS=Artemisia annua OX=35608 GN=CTI12_AA165630 PE=3 SV=1	98.86	DLHECSAHNIMDK
3	tr|A0A2U1PD45|A0A2U1PD45_ARTAN	Pectate lyase OS=Artemisia annua OX=35608 GN=CTI12_AA165630 PE=3 SV=1	94.69	DLHECSAHNIMDK
3	tr|A0A2U1PD45|A0A2U1PD45_ARTAN	Pectate lyase OS=Artemisia annua OX=35608 GN=CTI12_AA165630 PE=3 SV=1	84.65	DLHECSAHNIMDK
3	tr|A0A2U1PD45|A0A2U1PD45_ARTAN	Pectate lyase OS=Artemisia annua OX=35608 GN=CTI12_AA165630 PE=3 SV=1	69.78	DLHECSAHNIMDK
3	tr|A0A2U1PD45|A0A2U1PD45_ARTAN	Pectate lyase OS=Artemisia annua OX=35608 GN=CTI12_AA165630 PE=3 SV=1	69.35	DLHECSAHNIMDK
3	tr|A0A2U1PD45|A0A2U1PD45_ARTAN	Pectate lyase OS=Artemisia annua OX=35608 GN=CTI12_AA165630 PE=3 SV=1	41.12	DLHECSAHNIMDK
3	tr|A0A2U1PD45|A0A2U1PD45_ARTAN	Pectate lyase OS=Artemisia annua OX=35608 GN=CTI12_AA165630 PE=3 SV=1	28.13	DLHECSAHNIMDK
3	tr|A0A2U1PD45|A0A2U1PD45_ARTAN	Pectate lyase OS=Artemisia annua OX=35608 GN=CTI12_AA165630 PE=3 SV=1	99	ECSAHNIMDK
3	tr|A0A2U1PD45|A0A2U1PD45_ARTAN	Pectate lyase OS=Artemisia annua OX=35608 GN=CTI12_AA165630 PE=3 SV=1	95.26	FDIGCTQR
3	tr|A0A2U1PD45|A0A2U1PD45_ARTAN	Pectate lyase OS=Artemisia annua OX=35608 GN=CTI12_AA165630 PE=3 SV=1	77.56	FDIGCTQR
3	tr|A0A2U1PD45|A0A2U1PD45_ARTAN	Pectate lyase OS=Artemisia annua OX=35608 GN=CTI12_AA165630 PE=3 SV=1	69.38	FDIGCTQR
3	tr|A0A2U1PD45|A0A2U1PD45_ARTAN	Pectate lyase OS=Artemisia annua OX=35608 GN=CTI12_AA165630 PE=3 SV=1	99	FHDHDKVLLLGADDSHSEDK
3	tr|A0A2U1PD45|A0A2U1PD45_ARTAN	Pectate lyase OS=Artemisia annua OX=35608 GN=CTI12_AA165630 PE=3 SV=1	99	FHDHDKVLLLGADDSHSEDK
3	tr|A0A2U1PD45|A0A2U1PD45_ARTAN	Pectate lyase OS=Artemisia annua OX=35608 GN=CTI12_AA165630 PE=3 SV=1	99	FHDHDKVLLLGADDSHSEDK
3	tr|A0A2U1PD45|A0A2U1PD45_ARTAN	Pectate lyase OS=Artemisia annua OX=35608 GN=CTI12_AA165630 PE=3 SV=1	99	FHDHDKVLLLGADDSHSEDK
3	tr|A0A2U1PD45|A0A2U1PD45_ARTAN	Pectate lyase OS=Artemisia annua OX=35608 GN=CTI12_AA165630 PE=3 SV=1	94.17	FHDHDKVLLLGADDSHSEDK
3	tr|A0A2U1PD45|A0A2U1PD45_ARTAN	Pectate lyase OS=Artemisia annua OX=35608 GN=CTI12_AA165630 PE=3 SV=1	33.52	FHDHDKVLLLGADDSHSEDKNML
3	tr|A0A2U1PD45|A0A2U1PD45_ARTAN	Pectate lyase OS=Artemisia annua OX=35608 GN=CTI12_AA165630 PE=3 SV=1	84.25	GTTGGAAGEIYTVTCDSDDNAENPK
3	tr|A0A2U1PD45|A0A2U1PD45_ARTAN	Pectate lyase OS=Artemisia annua OX=35608 GN=CTI12_AA165630 PE=3 SV=1	38.98	GTTGGAAGEIYTVTCDSDDNAENPK
3	tr|A0A2U1PD45|A0A2U1PD45_ARTAN	Pectate lyase OS=Artemisia annua OX=35608 GN=CTI12_AA165630 PE=3 SV=1	28.78	GTTGGAAGEIYTVTCDSDDNAENPK
3	tr|A0A2U1PD45|A0A2U1PD45_ARTAN	Pectate lyase OS=Artemisia annua OX=35608 GN=CTI12_AA165630 PE=3 SV=1	28.78	GTTGGAAGEIYTVTCDSDDNAENPK
3	tr|A0A2U1PD45|A0A2U1PD45_ARTAN	Pectate lyase OS=Artemisia annua OX=35608 GN=CTI12_AA165630 PE=3 SV=1	99	GTTGGAAGEIYTVTCNSDDQAEDPK
3	tr|A0A2U1PD45|A0A2U1PD45_ARTAN	Pectate lyase OS=Artemisia annua OX=35608 GN=CTI12_AA165630 PE=3 SV=1	99	GTTGGAAGEIYTVTCNSDDQAEDPK
3	tr|A0A2U1PD45|A0A2U1PD45_ARTAN	Pectate lyase OS=Artemisia annua OX=35608 GN=CTI12_AA165630 PE=3 SV=1	92.46	GTTGGAAGEIYTVTCNSDDQAEDPK
3	tr|A0A2U1PD45|A0A2U1PD45_ARTAN	Pectate lyase OS=Artemisia annua OX=35608 GN=CTI12_AA165630 PE=3 SV=1	67.7	GTTGGAAGEIYTVTCNSDDQAEDPK
3	tr|A0A2U1PD45|A0A2U1PD45_ARTAN	Pectate lyase OS=Artemisia annua OX=35608 GN=CTI12_AA165630 PE=3 SV=1	67.7	GTTGGAAGEIYTVTCNSDDQAEDPK
3	tr|A0A2U1PD45|A0A2U1PD45_ARTAN	Pectate lyase OS=Artemisia annua OX=35608 GN=CTI12_AA165630 PE=3 SV=1	59.28	GTTGGAAGEIYTVTCNSDDQAEDPK
3	tr|A0A2U1PD45|A0A2U1PD45_ARTAN	Pectate lyase OS=Artemisia annua OX=35608 GN=CTI12_AA165630 PE=3 SV=1	47.11	GTTGGAAGEIYTVTCNSDDQAEDPK
3	tr|A0A2U1PD45|A0A2U1PD45_ARTAN	Pectate lyase OS=Artemisia annua OX=35608 GN=CTI12_AA165630 PE=3 SV=1	51.25	HECSANNIIDK
3	tr|A0A2U1PD45|A0A2U1PD45_ARTAN	Pectate lyase OS=Artemisia annua OX=35608 GN=CTI12_AA165630 PE=3 SV=1	44.96	HECSANNIIDK
3	tr|A0A2U1PD45|A0A2U1PD45_ARTAN	Pectate lyase OS=Artemisia annua OX=35608 GN=CTI12_AA165630 PE=3 SV=1	99	HTLVVESDKTIDGR
3	tr|A0A2U1PD45|A0A2U1PD45_ARTAN	Pectate lyase OS=Artemisia annua OX=35608 GN=CTI12_AA165630 PE=3 SV=1	99	HTLVVESDKTIDGR
3	tr|A0A2U1PD45|A0A2U1PD45_ARTAN	Pectate lyase OS=Artemisia annua OX=35608 GN=CTI12_AA165630 PE=3 SV=1	99	HTLVVESDKTIDGR
3	tr|A0A2U1PD45|A0A2U1PD45_ARTAN	Pectate lyase OS=Artemisia annua OX=35608 GN=CTI12_AA165630 PE=3 SV=1	99	HTLVVESDKTIDGR
3	tr|A0A2U1PD45|A0A2U1PD45_ARTAN	Pectate lyase OS=Artemisia annua OX=35608 GN=CTI12_AA165630 PE=3 SV=1	99	HTLVVESDKTIDGR
3	tr|A0A2U1PD45|A0A2U1PD45_ARTAN	Pectate lyase OS=Artemisia annua OX=35608 GN=CTI12_AA165630 PE=3 SV=1	99	HTLVVESDKTIDGR
3	tr|A0A2U1PD45|A0A2U1PD45_ARTAN	Pectate lyase OS=Artemisia annua OX=35608 GN=CTI12_AA165630 PE=3 SV=1	99	HTLVVESDKTIDGR
3	tr|A0A2U1PD45|A0A2U1PD45_ARTAN	Pectate lyase OS=Artemisia annua OX=35608 GN=CTI12_AA165630 PE=3 SV=1	99	HTLVVESDKTIDGR
3	tr|A0A2U1PD45|A0A2U1PD45_ARTAN	Pectate lyase OS=Artemisia annua OX=35608 GN=CTI12_AA165630 PE=3 SV=1	99	HTLVVESDKTIDGR
3	tr|A0A2U1PD45|A0A2U1PD45_ARTAN	Pectate lyase OS=Artemisia annua OX=35608 GN=CTI12_AA165630 PE=3 SV=1	99	HTLVVESDKTIDGR
3	tr|A0A2U1PD45|A0A2U1PD45_ARTAN	Pectate lyase OS=Artemisia annua OX=35608 GN=CTI12_AA165630 PE=3 SV=1	99	HTLVVESDKTIDGR
3	tr|A0A2U1PD45|A0A2U1PD45_ARTAN	Pectate lyase OS=Artemisia annua OX=35608 GN=CTI12_AA165630 PE=3 SV=1	99	HTLVVESDKTIDGR
3	tr|A0A2U1PD45|A0A2U1PD45_ARTAN	Pectate lyase OS=Artemisia annua OX=35608 GN=CTI12_AA165630 PE=3 SV=1	99	HTLVVESDKTIDGR
3	tr|A0A2U1PD45|A0A2U1PD45_ARTAN	Pectate lyase OS=Artemisia annua OX=35608 GN=CTI12_AA165630 PE=3 SV=1	99	HTLVVESDKTIDGR
3	tr|A0A2U1PD45|A0A2U1PD45_ARTAN	Pectate lyase OS=Artemisia annua OX=35608 GN=CTI12_AA165630 PE=3 SV=1	98.86	HTLVVESDKTIDGR
3	tr|A0A2U1PD45|A0A2U1PD45_ARTAN	Pectate lyase OS=Artemisia annua OX=35608 GN=CTI12_AA165630 PE=3 SV=1	97.47	HTLVVESDKTIDGR
3	tr|A0A2U1PD45|A0A2U1PD45_ARTAN	Pectate lyase OS=Artemisia annua OX=35608 GN=CTI12_AA165630 PE=3 SV=1	92.27	HTLVVESDKTIDGR
3	tr|A0A2U1PD45|A0A2U1PD45_ARTAN	Pectate lyase OS=Artemisia annua OX=35608 GN=CTI12_AA165630 PE=3 SV=1	89.6	HTLVVESDKTIDGR
3	tr|A0A2U1PD45|A0A2U1PD45_ARTAN	Pectate lyase OS=Artemisia annua OX=35608 GN=CTI12_AA165630 PE=3 SV=1	85.19	HTLVVESDKTIDGR
3	tr|A0A2U1PD45|A0A2U1PD45_ARTAN	Pectate lyase OS=Artemisia annua OX=35608 GN=CTI12_AA165630 PE=3 SV=1	71.34	HTLVVESDKTIDGR
3	tr|A0A2U1PD45|A0A2U1PD45_ARTAN	Pectate lyase OS=Artemisia annua OX=35608 GN=CTI12_AA165630 PE=3 SV=1	92.35	IDHCTMSK
3	tr|A0A2U1PD45|A0A2U1PD45_ARTAN	Pectate lyase OS=Artemisia annua OX=35608 GN=CTI12_AA165630 PE=3 SV=1	98.94	IGGSASPTILSQGNR
3	tr|A0A2U1PD45|A0A2U1PD45_ARTAN	Pectate lyase OS=Artemisia annua OX=35608 GN=CTI12_AA165630 PE=3 SV=1	99	KALADCAQGFAK
3	tr|A0A2U1PD45|A0A2U1PD45_ARTAN	Pectate lyase OS=Artemisia annua OX=35608 GN=CTI12_AA165630 PE=3 SV=1	99	KALADCAQGFAK
3	tr|A0A2U1PD45|A0A2U1PD45_ARTAN	Pectate lyase OS=Artemisia annua OX=35608 GN=CTI12_AA165630 PE=3 SV=1	88.46	KALADCAQGFAK
3	tr|A0A2U1PD45|A0A2U1PD45_ARTAN	Pectate lyase OS=Artemisia annua OX=35608 GN=CTI12_AA165630 PE=3 SV=1	83.24	KALADCAQGFAK
3	tr|A0A2U1PD45|A0A2U1PD45_ARTAN	Pectate lyase OS=Artemisia annua OX=35608 GN=CTI12_AA165630 PE=3 SV=1	75.82	KALADCAQGFAK
3	tr|A0A2U1PD45|A0A2U1PD45_ARTAN	Pectate lyase OS=Artemisia annua OX=35608 GN=CTI12_AA165630 PE=3 SV=1	51.27	KALADCAQGFAK
3	tr|A0A2U1PD45|A0A2U1PD45_ARTAN	Pectate lyase OS=Artemisia annua OX=35608 GN=CTI12_AA165630 PE=3 SV=1	45.73	KALADCAQGFAK
3	tr|A0A2U1PD45|A0A2U1PD45_ARTAN	Pectate lyase OS=Artemisia annua OX=35608 GN=CTI12_AA165630 PE=3 SV=1	42.53	KALADCAQGFAK
3	tr|A0A2U1PD45|A0A2U1PD45_ARTAN	Pectate lyase OS=Artemisia annua OX=35608 GN=CTI12_AA165630 PE=3 SV=1	15.78	KALADCAQGFAK
3	tr|A0A2U1PD45|A0A2U1PD45_ARTAN	Pectate lyase OS=Artemisia annua OX=35608 GN=CTI12_AA165630 PE=3 SV=1	43.44	LADCAQGFAK
3	tr|A0A2U1PD45|A0A2U1PD45_ARTAN	Pectate lyase OS=Artemisia annua OX=35608 GN=CTI12_AA165630 PE=3 SV=1	26.38	LLGADDSHSEDK
3	tr|A0A2U1PD45|A0A2U1PD45_ARTAN	Pectate lyase OS=Artemisia annua OX=35608 GN=CTI12_AA165630 PE=3 SV=1	25.96	LLLGADDSHSEDK
3	tr|A0A2U1PD45|A0A2U1PD45_ARTAN	Pectate lyase OS=Artemisia annua OX=35608 GN=CTI12_AA165630 PE=3 SV=1	95.06	SEAEWTNWNWRSTDDVLENGAIFK
3	tr|A0A2U1PD45|A0A2U1PD45_ARTAN	Pectate lyase OS=Artemisia annua OX=35608 GN=CTI12_AA165630 PE=3 SV=1	29.16	SEAEWTNWNWRSTDDVLENGAIFK
3	tr|A0A2U1PD45|A0A2U1PD45_ARTAN	Pectate lyase OS=Artemisia annua OX=35608 GN=CTI12_AA165630 PE=3 SV=1	29.16	SEAEWTNWNWRSTDDVLENGAIFK
3	tr|A0A2U1PD45|A0A2U1PD45_ARTAN	Pectate lyase OS=Artemisia annua OX=35608 GN=CTI12_AA165630 PE=3 SV=1	26.99	SGCDGDAVAVK
3	tr|A0A2U1PD45|A0A2U1PD45_ARTAN	Pectate lyase OS=Artemisia annua OX=35608 GN=CTI12_AA165630 PE=3 SV=1	99	SGCDGDAVAVKTATK
3	tr|A0A2U1PD45|A0A2U1PD45_ARTAN	Pectate lyase OS=Artemisia annua OX=35608 GN=CTI12_AA165630 PE=3 SV=1	99	SGCDGDAVAVKTATK
3	tr|A0A2U1PD45|A0A2U1PD45_ARTAN	Pectate lyase OS=Artemisia annua OX=35608 GN=CTI12_AA165630 PE=3 SV=1	26.3	SGCDGDAVAVKTATK
3	tr|A0A2U1PD45|A0A2U1PD45_ARTAN	Pectate lyase OS=Artemisia annua OX=35608 GN=CTI12_AA165630 PE=3 SV=1	26.3	SGCDGDAVAVKTATK
3	tr|A0A2U1PD45|A0A2U1PD45_ARTAN	Pectate lyase OS=Artemisia annua OX=35608 GN=CTI12_AA165630 PE=3 SV=1	99	STDDVLENGAIFK
3	tr|A0A2U1PD45|A0A2U1PD45_ARTAN	Pectate lyase OS=Artemisia annua OX=35608 GN=CTI12_AA165630 PE=3 SV=1	99	STDDVLENGAIFK
3	tr|A0A2U1PD45|A0A2U1PD45_ARTAN	Pectate lyase OS=Artemisia annua OX=35608 GN=CTI12_AA165630 PE=3 SV=1	99	STDDVLENGAIFK
3	tr|A0A2U1PD45|A0A2U1PD45_ARTAN	Pectate lyase OS=Artemisia annua OX=35608 GN=CTI12_AA165630 PE=3 SV=1	99	STDDVLENGAIFK
3	tr|A0A2U1PD45|A0A2U1PD45_ARTAN	Pectate lyase OS=Artemisia annua OX=35608 GN=CTI12_AA165630 PE=3 SV=1	99	STDDVLENGAIFK
3	tr|A0A2U1PD45|A0A2U1PD45_ARTAN	Pectate lyase OS=Artemisia annua OX=35608 GN=CTI12_AA165630 PE=3 SV=1	99	STDDVLENGAIFK
3	tr|A0A2U1PD45|A0A2U1PD45_ARTAN	Pectate lyase OS=Artemisia annua OX=35608 GN=CTI12_AA165630 PE=3 SV=1	97.95	STDDVLENGAIFK
3	tr|A0A2U1PD45|A0A2U1PD45_ARTAN	Pectate lyase OS=Artemisia annua OX=35608 GN=CTI12_AA165630 PE=3 SV=1	97.95	STDDVLENGAIFK
3	tr|A0A2U1PD45|A0A2U1PD45_ARTAN	Pectate lyase OS=Artemisia annua OX=35608 GN=CTI12_AA165630 PE=3 SV=1	97.95	STDDVLENGAIFK
3	tr|A0A2U1PD45|A0A2U1PD45_ARTAN	Pectate lyase OS=Artemisia annua OX=35608 GN=CTI12_AA165630 PE=3 SV=1	99	VLLLGADDSHSEDK
3	tr|A0A2U1PD45|A0A2U1PD45_ARTAN	Pectate lyase OS=Artemisia annua OX=35608 GN=CTI12_AA165630 PE=3 SV=1	88.72	VLLLGADDSHSEDK
3	tr|A0A2U1PD45|A0A2U1PD45_ARTAN	Pectate lyase OS=Artemisia annua OX=35608 GN=CTI12_AA165630 PE=3 SV=1	99	VLLLGADDSHSEDKNML
3	tr|A0A2U1PD45|A0A2U1PD45_ARTAN	Pectate lyase OS=Artemisia annua OX=35608 GN=CTI12_AA165630 PE=3 SV=1	99	VLLLGADDSHSEDKNML
3	tr|A0A2U1PD45|A0A2U1PD45_ARTAN	Pectate lyase OS=Artemisia annua OX=35608 GN=CTI12_AA165630 PE=3 SV=1	98.3	VLLLGADDSHSEDKNML
3	tr|A0A2U1PD45|A0A2U1PD45_ARTAN	Pectate lyase OS=Artemisia annua OX=35608 GN=CTI12_AA165630 PE=3 SV=1	39.04	VLLLGADDSHSEDKNML
3	tr|A0A2U1PD45|A0A2U1PD45_ARTAN	Pectate lyase OS=Artemisia annua OX=35608 GN=CTI12_AA165630 PE=3 SV=1	23.67	VLLLGADDSHSEDKNML
3	tr|A0A2U1PD45|A0A2U1PD45_ARTAN	Pectate lyase OS=Artemisia annua OX=35608 GN=CTI12_AA165630 PE=3 SV=1	97.19	VTDGFNFR
3	tr|A0A2U1PD45|A0A2U1PD45_ARTAN	Pectate lyase OS=Artemisia annua OX=35608 GN=CTI12_AA165630 PE=3 SV=1	96.73	VTDGFNFR
3	tr|A0A2U1PD45|A0A2U1PD45_ARTAN	Pectate lyase OS=Artemisia annua OX=35608 GN=CTI12_AA165630 PE=3 SV=1	96.43	VTDGFNFR
3	tr|A0A2U1PD45|A0A2U1PD45_ARTAN	Pectate lyase OS=Artemisia annua OX=35608 GN=CTI12_AA165630 PE=3 SV=1	92.87	VTDGFNFR
3	tr|A0A2U1PD45|A0A2U1PD45_ARTAN	Pectate lyase OS=Artemisia annua OX=35608 GN=CTI12_AA165630 PE=3 SV=1	77.43	VTDGFNFR
3	tr|A0A2U1PD45|A0A2U1PD45_ARTAN	Pectate lyase OS=Artemisia annua OX=35608 GN=CTI12_AA165630 PE=3 SV=1	61.88	VTDGFNFR
3	tr|A0A2U1PD45|A0A2U1PD45_ARTAN	Pectate lyase OS=Artemisia annua OX=35608 GN=CTI12_AA165630 PE=3 SV=1	34.75	VTDGFNFR
3	tr|A0A2U1PD45|A0A2U1PD45_ARTAN	Pectate lyase OS=Artemisia annua OX=35608 GN=CTI12_AA165630 PE=3 SV=1	27.49	VTDGFNFR
3	tr|A0A2U1PD45|A0A2U1PD45_ARTAN	Pectate lyase OS=Artemisia annua OX=35608 GN=CTI12_AA165630 PE=3 SV=1	27.05	VTDGFNFR
3	tr|A0A2U1PD45|A0A2U1PD45_ARTAN	Pectate lyase OS=Artemisia annua OX=35608 GN=CTI12_AA165630 PE=3 SV=1	16.19	VTDGFNFR
3	tr|A0A2U1PD45|A0A2U1PD45_ARTAN	Pectate lyase OS=Artemisia annua OX=35608 GN=CTI12_AA165630 PE=3 SV=1	88.78	VTVAFNR
3	tr|A0A2U1PD45|A0A2U1PD45_ARTAN	Pectate lyase OS=Artemisia annua OX=35608 GN=CTI12_AA165630 PE=3 SV=1	85.8	VTVAFNR
3	tr|A0A2U1PD45|A0A2U1PD45_ARTAN	Pectate lyase OS=Artemisia annua OX=35608 GN=CTI12_AA165630 PE=3 SV=1	61.88	VWIDHCTM
3	tr|A0A2U1PD45|A0A2U1PD45_ARTAN	Pectate lyase OS=Artemisia annua OX=35608 GN=CTI12_AA165630 PE=3 SV=1	42.9	VWIDHCTM
3	tr|A0A2U1PD45|A0A2U1PD45_ARTAN	Pectate lyase OS=Artemisia annua OX=35608 GN=CTI12_AA165630 PE=3 SV=1	98.6	VWIDHCTMSK
3	tr|A0A2U1PD45|A0A2U1PD45_ARTAN	Pectate lyase OS=Artemisia annua OX=35608 GN=CTI12_AA165630 PE=3 SV=1	98.6	VWIDHCTMSK
3	tr|A0A2U1PD45|A0A2U1PD45_ARTAN	Pectate lyase OS=Artemisia annua OX=35608 GN=CTI12_AA165630 PE=3 SV=1	97.82	VWIDHCTMSK
3	tr|A0A2U1PD45|A0A2U1PD45_ARTAN	Pectate lyase OS=Artemisia annua OX=35608 GN=CTI12_AA165630 PE=3 SV=1	96.68	VWIDHCTMSK
3	tr|A0A2U1PD45|A0A2U1PD45_ARTAN	Pectate lyase OS=Artemisia annua OX=35608 GN=CTI12_AA165630 PE=3 SV=1	95.08	VWIDHCTMSK
3	tr|A0A2U1PD45|A0A2U1PD45_ARTAN	Pectate lyase OS=Artemisia annua OX=35608 GN=CTI12_AA165630 PE=3 SV=1	94.28	VWIDHCTMSK
3	tr|A0A2U1PD45|A0A2U1PD45_ARTAN	Pectate lyase OS=Artemisia annua OX=35608 GN=CTI12_AA165630 PE=3 SV=1	85.8	VWIDHCTMSK
3	tr|A0A2U1PD45|A0A2U1PD45_ARTAN	Pectate lyase OS=Artemisia annua OX=35608 GN=CTI12_AA165630 PE=3 SV=1	81.15	VWIDHCTMSK
3	tr|A0A2U1PD45|A0A2U1PD45_ARTAN	Pectate lyase OS=Artemisia annua OX=35608 GN=CTI12_AA165630 PE=3 SV=1	80.73	VWIDHCTMSK
3	tr|A0A2U1PD45|A0A2U1PD45_ARTAN	Pectate lyase OS=Artemisia annua OX=35608 GN=CTI12_AA165630 PE=3 SV=1	65.63	VWIDHCTMSK
3	tr|A0A2U1PD45|A0A2U1PD45_ARTAN	Pectate lyase OS=Artemisia annua OX=35608 GN=CTI12_AA165630 PE=3 SV=1	53.62	VWIDHCTMSK
3	tr|A0A2U1PD45|A0A2U1PD45_ARTAN	Pectate lyase OS=Artemisia annua OX=35608 GN=CTI12_AA165630 PE=3 SV=1	15.92	VWIDHCTMSK
3	tr|A0A2U1PD45|A0A2U1PD45_ARTAN	Pectate lyase OS=Artemisia annua OX=35608 GN=CTI12_AA165630 PE=3 SV=1	15.03	VWIDHCTMSK
4	tr|A0A2U1MZL9|A0A2U1MZL9_ARTAN	UTP--glucose-1-phosphate uridylyltransferase OS=Artemisia annua OX=35608 GN=CTI12_AA301830 PE=3 SV=1	99	ADPANPSIELGPEFK
4	tr|A0A2U1MZL9|A0A2U1MZL9_ARTAN	UTP--glucose-1-phosphate uridylyltransferase OS=Artemisia annua OX=35608 GN=CTI12_AA301830 PE=3 SV=1	99	ADPANPSIELGPEFKK
4	tr|A0A2U1MZL9|A0A2U1MZL9_ARTAN	UTP--glucose-1-phosphate uridylyltransferase OS=Artemisia annua OX=35608 GN=CTI12_AA301830 PE=3 SV=1	99	GGTLISYDGK
4	tr|A0A2U1MZL9|A0A2U1MZL9_ARTAN	UTP--glucose-1-phosphate uridylyltransferase OS=Artemisia annua OX=35608 GN=CTI12_AA301830 PE=3 SV=1	99	ILNHLVQNK
4	tr|A0A2U1MZL9|A0A2U1MZL9_ARTAN	UTP--glucose-1-phosphate uridylyltransferase OS=Artemisia annua OX=35608 GN=CTI12_AA301830 PE=3 SV=1	99	LEALLSQGK
4	tr|A0A2U1MZL9|A0A2U1MZL9_ARTAN	UTP--glucose-1-phosphate uridylyltransferase OS=Artemisia annua OX=35608 GN=CTI12_AA301830 PE=3 SV=1	99	LEIPDGTVLENK
4	tr|A0A2U1MZL9|A0A2U1MZL9_ARTAN	UTP--glucose-1-phosphate uridylyltransferase OS=Artemisia annua OX=35608 GN=CTI12_AA301830 PE=3 SV=1	99	LNGGLGTTMGCTGPK
4	tr|A0A2U1MZL9|A0A2U1MZL9_ARTAN	UTP--glucose-1-phosphate uridylyltransferase OS=Artemisia annua OX=35608 GN=CTI12_AA301830 PE=3 SV=1	99	NEYCMEVTPK
4	tr|A0A2U1MZL9|A0A2U1MZL9_ARTAN	UTP--glucose-1-phosphate uridylyltransferase OS=Artemisia annua OX=35608 GN=CTI12_AA301830 PE=3 SV=1	99	SGEKLEIPDGTVLENK
4	tr|A0A2U1MZL9|A0A2U1MZL9_ARTAN	UTP--glucose-1-phosphate uridylyltransferase OS=Artemisia annua OX=35608 GN=CTI12_AA301830 PE=3 SV=1	99	SGFINLVSR
4	tr|A0A2U1MZL9|A0A2U1MZL9_ARTAN	UTP--glucose-1-phosphate uridylyltransferase OS=Artemisia annua OX=35608 GN=CTI12_AA301830 PE=3 SV=1	99	YLSGEAQHVEWSK
4	tr|A0A2U1MZL9|A0A2U1MZL9_ARTAN	UTP--glucose-1-phosphate uridylyltransferase OS=Artemisia annua OX=35608 GN=CTI12_AA301830 PE=3 SV=1	98.53	LVQADALK
4	tr|A0A2U1MZL9|A0A2U1MZL9_ARTAN	UTP--glucose-1-phosphate uridylyltransferase OS=Artemisia annua OX=35608 GN=CTI12_AA301830 PE=3 SV=1	92.77	YSGSNIEIHTFNQSQYPR
4	tr|A0A2U1MZL9|A0A2U1MZL9_ARTAN	UTP--glucose-1-phosphate uridylyltransferase OS=Artemisia annua OX=35608 GN=CTI12_AA301830 PE=3 SV=1	98.5	MEIIPNPK
4	tr|A0A2U1MZL9|A0A2U1MZL9_ARTAN	UTP--glucose-1-phosphate uridylyltransferase OS=Artemisia annua OX=35608 GN=CTI12_AA301830 PE=3 SV=1	89.06	VGDFLKR
4	tr|A0A2U1MZL9|A0A2U1MZL9_ARTAN	UTP--glucose-1-phosphate uridylyltransferase OS=Artemisia annua OX=35608 GN=CTI12_AA301830 PE=3 SV=1	92.97	SAVSGLTQISENEK
4	tr|A0A2U1MZL9|A0A2U1MZL9_ARTAN	UTP--glucose-1-phosphate uridylyltransferase OS=Artemisia annua OX=35608 GN=CTI12_AA301830 PE=3 SV=1	52.94	DGYVIR
4	tr|A0A2U1MZL9|A0A2U1MZL9_ARTAN	UTP--glucose-1-phosphate uridylyltransferase OS=Artemisia annua OX=35608 GN=CTI12_AA301830 PE=3 SV=1	19.79	VLQLETAAGAAIK
4	tr|A0A2U1MZL9|A0A2U1MZL9_ARTAN	UTP--glucose-1-phosphate uridylyltransferase OS=Artemisia annua OX=35608 GN=CTI12_AA301830 PE=3 SV=1	92.27	TFNQSQYPR
4	tr|A0A2U1MZL9|A0A2U1MZL9_ARTAN	UTP--glucose-1-phosphate uridylyltransferase OS=Artemisia annua OX=35608 GN=CTI12_AA301830 PE=3 SV=1	70.45	SGEAQHVEWSK
4	tr|A0A2U1MZL9|A0A2U1MZL9_ARTAN	UTP--glucose-1-phosphate uridylyltransferase OS=Artemisia annua OX=35608 GN=CTI12_AA301830 PE=3 SV=1	99	ADPANPSIELGPEFK
4	tr|A0A2U1MZL9|A0A2U1MZL9_ARTAN	UTP--glucose-1-phosphate uridylyltransferase OS=Artemisia annua OX=35608 GN=CTI12_AA301830 PE=3 SV=1	99	ADPANPSIELGPEFK
4	tr|A0A2U1MZL9|A0A2U1MZL9_ARTAN	UTP--glucose-1-phosphate uridylyltransferase OS=Artemisia annua OX=35608 GN=CTI12_AA301830 PE=3 SV=1	99	ADPANPSIELGPEFK
4	tr|A0A2U1MZL9|A0A2U1MZL9_ARTAN	UTP--glucose-1-phosphate uridylyltransferase OS=Artemisia annua OX=35608 GN=CTI12_AA301830 PE=3 SV=1	99	ADPANPSIELGPEFK
4	tr|A0A2U1MZL9|A0A2U1MZL9_ARTAN	UTP--glucose-1-phosphate uridylyltransferase OS=Artemisia annua OX=35608 GN=CTI12_AA301830 PE=3 SV=1	99	ADPANPSIELGPEFK
4	tr|A0A2U1MZL9|A0A2U1MZL9_ARTAN	UTP--glucose-1-phosphate uridylyltransferase OS=Artemisia annua OX=35608 GN=CTI12_AA301830 PE=3 SV=1	99	ADPANPSIELGPEFK
4	tr|A0A2U1MZL9|A0A2U1MZL9_ARTAN	UTP--glucose-1-phosphate uridylyltransferase OS=Artemisia annua OX=35608 GN=CTI12_AA301830 PE=3 SV=1	92.74	ADPANPSIELGPEFK
4	tr|A0A2U1MZL9|A0A2U1MZL9_ARTAN	UTP--glucose-1-phosphate uridylyltransferase OS=Artemisia annua OX=35608 GN=CTI12_AA301830 PE=3 SV=1	48.6	ADPANPSIELGPEFK
4	tr|A0A2U1MZL9|A0A2U1MZL9_ARTAN	UTP--glucose-1-phosphate uridylyltransferase OS=Artemisia annua OX=35608 GN=CTI12_AA301830 PE=3 SV=1	15.8	ADPANPSIELGPEFK
4	tr|A0A2U1MZL9|A0A2U1MZL9_ARTAN	UTP--glucose-1-phosphate uridylyltransferase OS=Artemisia annua OX=35608 GN=CTI12_AA301830 PE=3 SV=1	25.25	ADPANPSIELGPEFKK
4	tr|A0A2U1MZL9|A0A2U1MZL9_ARTAN	UTP--glucose-1-phosphate uridylyltransferase OS=Artemisia annua OX=35608 GN=CTI12_AA301830 PE=3 SV=1	19.91	ADPANPSIELGPEFKK
4	tr|A0A2U1MZL9|A0A2U1MZL9_ARTAN	UTP--glucose-1-phosphate uridylyltransferase OS=Artemisia annua OX=35608 GN=CTI12_AA301830 PE=3 SV=1	19.91	ADPANPSIELGPEFKK
4	tr|A0A2U1MZL9|A0A2U1MZL9_ARTAN	UTP--glucose-1-phosphate uridylyltransferase OS=Artemisia annua OX=35608 GN=CTI12_AA301830 PE=3 SV=1	19.09	DTLSAVPEDAAQTK
4	tr|A0A2U1MZL9|A0A2U1MZL9_ARTAN	UTP--glucose-1-phosphate uridylyltransferase OS=Artemisia annua OX=35608 GN=CTI12_AA301830 PE=3 SV=1	99	GGTLISYDGK
4	tr|A0A2U1MZL9|A0A2U1MZL9_ARTAN	UTP--glucose-1-phosphate uridylyltransferase OS=Artemisia annua OX=35608 GN=CTI12_AA301830 PE=3 SV=1	99	ILNHLVQNK
4	tr|A0A2U1MZL9|A0A2U1MZL9_ARTAN	UTP--glucose-1-phosphate uridylyltransferase OS=Artemisia annua OX=35608 GN=CTI12_AA301830 PE=3 SV=1	99	LEALLSQGK
4	tr|A0A2U1MZL9|A0A2U1MZL9_ARTAN	UTP--glucose-1-phosphate uridylyltransferase OS=Artemisia annua OX=35608 GN=CTI12_AA301830 PE=3 SV=1	96.95	LEALLSQGK
4	tr|A0A2U1MZL9|A0A2U1MZL9_ARTAN	UTP--glucose-1-phosphate uridylyltransferase OS=Artemisia annua OX=35608 GN=CTI12_AA301830 PE=3 SV=1	23.54	LEALLSQGK
4	tr|A0A2U1MZL9|A0A2U1MZL9_ARTAN	UTP--glucose-1-phosphate uridylyltransferase OS=Artemisia annua OX=35608 GN=CTI12_AA301830 PE=3 SV=1	99	LEIPDGTVLENK
4	tr|A0A2U1MZL9|A0A2U1MZL9_ARTAN	UTP--glucose-1-phosphate uridylyltransferase OS=Artemisia annua OX=35608 GN=CTI12_AA301830 PE=3 SV=1	99	LEIPDGTVLENK
4	tr|A0A2U1MZL9|A0A2U1MZL9_ARTAN	UTP--glucose-1-phosphate uridylyltransferase OS=Artemisia annua OX=35608 GN=CTI12_AA301830 PE=3 SV=1	98.01	LEIPDGTVLENK
4	tr|A0A2U1MZL9|A0A2U1MZL9_ARTAN	UTP--glucose-1-phosphate uridylyltransferase OS=Artemisia annua OX=35608 GN=CTI12_AA301830 PE=3 SV=1	86.73	LEIPDGTVLENK
4	tr|A0A2U1MZL9|A0A2U1MZL9_ARTAN	UTP--glucose-1-phosphate uridylyltransferase OS=Artemisia annua OX=35608 GN=CTI12_AA301830 PE=3 SV=1	66.18	LEIPDGTVLENK
4	tr|A0A2U1MZL9|A0A2U1MZL9_ARTAN	UTP--glucose-1-phosphate uridylyltransferase OS=Artemisia annua OX=35608 GN=CTI12_AA301830 PE=3 SV=1	28.07	LEIPDGTVLENK
4	tr|A0A2U1MZL9|A0A2U1MZL9_ARTAN	UTP--glucose-1-phosphate uridylyltransferase OS=Artemisia annua OX=35608 GN=CTI12_AA301830 PE=3 SV=1	99	LNGGLGTTMGCTGPK
4	tr|A0A2U1MZL9|A0A2U1MZL9_ARTAN	UTP--glucose-1-phosphate uridylyltransferase OS=Artemisia annua OX=35608 GN=CTI12_AA301830 PE=3 SV=1	99	LNGGLGTTMGCTGPK
4	tr|A0A2U1MZL9|A0A2U1MZL9_ARTAN	UTP--glucose-1-phosphate uridylyltransferase OS=Artemisia annua OX=35608 GN=CTI12_AA301830 PE=3 SV=1	94.28	LNGGLGTTMGCTGPK
4	tr|A0A2U1MZL9|A0A2U1MZL9_ARTAN	UTP--glucose-1-phosphate uridylyltransferase OS=Artemisia annua OX=35608 GN=CTI12_AA301830 PE=3 SV=1	90.97	LNGGLGTTMGCTGPK
4	tr|A0A2U1MZL9|A0A2U1MZL9_ARTAN	UTP--glucose-1-phosphate uridylyltransferase OS=Artemisia annua OX=35608 GN=CTI12_AA301830 PE=3 SV=1	79.91	LNGGLGTTMGCTGPK
4	tr|A0A2U1MZL9|A0A2U1MZL9_ARTAN	UTP--glucose-1-phosphate uridylyltransferase OS=Artemisia annua OX=35608 GN=CTI12_AA301830 PE=3 SV=1	77.95	LNGGLGTTMGCTGPK
4	tr|A0A2U1MZL9|A0A2U1MZL9_ARTAN	UTP--glucose-1-phosphate uridylyltransferase OS=Artemisia annua OX=35608 GN=CTI12_AA301830 PE=3 SV=1	60.4	LNGGLGTTMGCTGPK
4	tr|A0A2U1MZL9|A0A2U1MZL9_ARTAN	UTP--glucose-1-phosphate uridylyltransferase OS=Artemisia annua OX=35608 GN=CTI12_AA301830 PE=3 SV=1	98.21	MEIIPNPK
4	tr|A0A2U1MZL9|A0A2U1MZL9_ARTAN	UTP--glucose-1-phosphate uridylyltransferase OS=Artemisia annua OX=35608 GN=CTI12_AA301830 PE=3 SV=1	96.63	NEYCMEVTPK
4	tr|A0A2U1MZL9|A0A2U1MZL9_ARTAN	UTP--glucose-1-phosphate uridylyltransferase OS=Artemisia annua OX=35608 GN=CTI12_AA301830 PE=3 SV=1	94.65	NEYCMEVTPK
4	tr|A0A2U1MZL9|A0A2U1MZL9_ARTAN	UTP--glucose-1-phosphate uridylyltransferase OS=Artemisia annua OX=35608 GN=CTI12_AA301830 PE=3 SV=1	90.97	NEYCMEVTPK
4	tr|A0A2U1MZL9|A0A2U1MZL9_ARTAN	UTP--glucose-1-phosphate uridylyltransferase OS=Artemisia annua OX=35608 GN=CTI12_AA301830 PE=3 SV=1	73.44	NEYCMEVTPK
4	tr|A0A2U1MZL9|A0A2U1MZL9_ARTAN	UTP--glucose-1-phosphate uridylyltransferase OS=Artemisia annua OX=35608 GN=CTI12_AA301830 PE=3 SV=1	99	SGEKLEIPDGTVLENK
4	tr|A0A2U1MZL9|A0A2U1MZL9_ARTAN	UTP--glucose-1-phosphate uridylyltransferase OS=Artemisia annua OX=35608 GN=CTI12_AA301830 PE=3 SV=1	99	SGEKLEIPDGTVLENK
4	tr|A0A2U1MZL9|A0A2U1MZL9_ARTAN	UTP--glucose-1-phosphate uridylyltransferase OS=Artemisia annua OX=35608 GN=CTI12_AA301830 PE=3 SV=1	99	SGEKLEIPDGTVLENK
4	tr|A0A2U1MZL9|A0A2U1MZL9_ARTAN	UTP--glucose-1-phosphate uridylyltransferase OS=Artemisia annua OX=35608 GN=CTI12_AA301830 PE=3 SV=1	66.18	SGEKLEIPDGTVLENK
4	tr|A0A2U1MZL9|A0A2U1MZL9_ARTAN	UTP--glucose-1-phosphate uridylyltransferase OS=Artemisia annua OX=35608 GN=CTI12_AA301830 PE=3 SV=1	29.02	SGEKLEIPDGTVLENK
4	tr|A0A2U1MZL9|A0A2U1MZL9_ARTAN	UTP--glucose-1-phosphate uridylyltransferase OS=Artemisia annua OX=35608 GN=CTI12_AA301830 PE=3 SV=1	21.69	SGEKLEIPDGTVLENK
4	tr|A0A2U1MZL9|A0A2U1MZL9_ARTAN	UTP--glucose-1-phosphate uridylyltransferase OS=Artemisia annua OX=35608 GN=CTI12_AA301830 PE=3 SV=1	16.8	SGEKLEIPDGTVLENK
4	tr|A0A2U1MZL9|A0A2U1MZL9_ARTAN	UTP--glucose-1-phosphate uridylyltransferase OS=Artemisia annua OX=35608 GN=CTI12_AA301830 PE=3 SV=1	96.04	SGFINLVSR
4	tr|A0A2U1MZL9|A0A2U1MZL9_ARTAN	UTP--glucose-1-phosphate uridylyltransferase OS=Artemisia annua OX=35608 GN=CTI12_AA301830 PE=3 SV=1	77.56	VGDFLKR
4	tr|A0A2U1MZL9|A0A2U1MZL9_ARTAN	UTP--glucose-1-phosphate uridylyltransferase OS=Artemisia annua OX=35608 GN=CTI12_AA301830 PE=3 SV=1	20.38	VGDFLKR
4	tr|A0A2U1MZL9|A0A2U1MZL9_ARTAN	UTP--glucose-1-phosphate uridylyltransferase OS=Artemisia annua OX=35608 GN=CTI12_AA301830 PE=3 SV=1	67.77	VSRYLSGEAQHVEWSK
4	tr|A0A2U1MZL9|A0A2U1MZL9_ARTAN	UTP--glucose-1-phosphate uridylyltransferase OS=Artemisia annua OX=35608 GN=CTI12_AA301830 PE=3 SV=1	99	YLSGEAQHVEWSK
4	tr|A0A2U1MZL9|A0A2U1MZL9_ARTAN	UTP--glucose-1-phosphate uridylyltransferase OS=Artemisia annua OX=35608 GN=CTI12_AA301830 PE=3 SV=1	99	YLSGEAQHVEWSK
4	tr|A0A2U1MZL9|A0A2U1MZL9_ARTAN	UTP--glucose-1-phosphate uridylyltransferase OS=Artemisia annua OX=35608 GN=CTI12_AA301830 PE=3 SV=1	99	YLSGEAQHVEWSK
4	tr|A0A2U1MZL9|A0A2U1MZL9_ARTAN	UTP--glucose-1-phosphate uridylyltransferase OS=Artemisia annua OX=35608 GN=CTI12_AA301830 PE=3 SV=1	99	YLSGEAQHVEWSK
4	tr|A0A2U1MZL9|A0A2U1MZL9_ARTAN	UTP--glucose-1-phosphate uridylyltransferase OS=Artemisia annua OX=35608 GN=CTI12_AA301830 PE=3 SV=1	99	YLSGEAQHVEWSK
4	tr|A0A2U1MZL9|A0A2U1MZL9_ARTAN	UTP--glucose-1-phosphate uridylyltransferase OS=Artemisia annua OX=35608 GN=CTI12_AA301830 PE=3 SV=1	97.87	YLSGEAQHVEWSK
4	tr|A0A2U1MZL9|A0A2U1MZL9_ARTAN	UTP--glucose-1-phosphate uridylyltransferase OS=Artemisia annua OX=35608 GN=CTI12_AA301830 PE=3 SV=1	93.69	YLSGEAQHVEWSK
4	tr|A0A2U1MZL9|A0A2U1MZL9_ARTAN	UTP--glucose-1-phosphate uridylyltransferase OS=Artemisia annua OX=35608 GN=CTI12_AA301830 PE=3 SV=1	69.11	YLSGEAQHVEWSK
4	tr|A0A2U1MZL9|A0A2U1MZL9_ARTAN	UTP--glucose-1-phosphate uridylyltransferase OS=Artemisia annua OX=35608 GN=CTI12_AA301830 PE=3 SV=1	21.02	YLSGEAQHVEWSK
5	tr|A0A2U1MRD8|A0A2U1MRD8_ARTAN	Glyceraldehyde-3-phosphate dehydrogenase OS=Artemisia annua OX=35608 GN=CTI12_AA118340 PE=3 SV=1	99	AAIKAESEGSLK
5	tr|A0A2U1MRD8|A0A2U1MRD8_ARTAN	Glyceraldehyde-3-phosphate dehydrogenase OS=Artemisia annua OX=35608 GN=CTI12_AA118340 PE=3 SV=1	99	AASFNIIPSSTGAAK
5	tr|A0A2U1MRD8|A0A2U1MRD8_ARTAN	Glyceraldehyde-3-phosphate dehydrogenase OS=Artemisia annua OX=35608 GN=CTI12_AA118340 PE=3 SV=1	99	AGIALNNNFVK
5	tr|A0A2U1MRD8|A0A2U1MRD8_ARTAN	Glyceraldehyde-3-phosphate dehydrogenase OS=Artemisia annua OX=35608 GN=CTI12_AA118340 PE=3 SV=1	99	AISVFGCR
5	tr|A0A2U1MRD8|A0A2U1MRD8_ARTAN	Glyceraldehyde-3-phosphate dehydrogenase OS=Artemisia annua OX=35608 GN=CTI12_AA118340 PE=3 SV=1	99	IGINGFGR
5	tr|A0A2U1MRD8|A0A2U1MRD8_ARTAN	Glyceraldehyde-3-phosphate dehydrogenase OS=Artemisia annua OX=35608 GN=CTI12_AA118340 PE=3 SV=1	99	LEKPASYDDIK
5	tr|A0A2U1MRD8|A0A2U1MRD8_ARTAN	Glyceraldehyde-3-phosphate dehydrogenase OS=Artemisia annua OX=35608 GN=CTI12_AA118340 PE=3 SV=1	99	MTTVHSITATQK
5	tr|A0A2U1MRD8|A0A2U1MRD8_ARTAN	Glyceraldehyde-3-phosphate dehydrogenase OS=Artemisia annua OX=35608 GN=CTI12_AA118340 PE=3 SV=1	99	TLLIGDK
5	tr|A0A2U1MRD8|A0A2U1MRD8_ARTAN	Glyceraldehyde-3-phosphate dehydrogenase OS=Artemisia annua OX=35608 GN=CTI12_AA118340 PE=3 SV=1	99	YDSVHGQWK
5	tr|A0A2U1MRD8|A0A2U1MRD8_ARTAN	Glyceraldehyde-3-phosphate dehydrogenase OS=Artemisia annua OX=35608 GN=CTI12_AA118340 PE=3 SV=1	98.35	VVDLIR
5	tr|A0A2U1MRD8|A0A2U1MRD8_ARTAN	Glyceraldehyde-3-phosphate dehydrogenase OS=Artemisia annua OX=35608 GN=CTI12_AA118340 PE=3 SV=1	99	TVDGPSMKDWR
5	tr|A0A2U1MRD8|A0A2U1MRD8_ARTAN	Glyceraldehyde-3-phosphate dehydrogenase OS=Artemisia annua OX=35608 GN=CTI12_AA118340 PE=3 SV=1	98.85	VLPELNGK
5	tr|A0A2U1MRD8|A0A2U1MRD8_ARTAN	Glyceraldehyde-3-phosphate dehydrogenase OS=Artemisia annua OX=35608 GN=CTI12_AA118340 PE=3 SV=1	88.09	SSIFDAK
5	tr|A0A2U1MRD8|A0A2U1MRD8_ARTAN	Glyceraldehyde-3-phosphate dehydrogenase OS=Artemisia annua OX=35608 GN=CTI12_AA118340 PE=3 SV=1	99	DSVHGQWK
5	tr|A0A2U1MRD8|A0A2U1MRD8_ARTAN	Glyceraldehyde-3-phosphate dehydrogenase OS=Artemisia annua OX=35608 GN=CTI12_AA118340 PE=3 SV=1	98.82	VVSWYDNEWGYSNR
5	tr|A0A2U1MRD8|A0A2U1MRD8_ARTAN	Glyceraldehyde-3-phosphate dehydrogenase OS=Artemisia annua OX=35608 GN=CTI12_AA118340 PE=3 SV=1	99	NPEEIPWGEAGAE
5	tr|A0A2U1MRD8|A0A2U1MRD8_ARTAN	Glyceraldehyde-3-phosphate dehydrogenase OS=Artemisia annua OX=35608 GN=CTI12_AA118340 PE=3 SV=1	17.64	LTGMSFR
5	tr|A0A2U1MRD8|A0A2U1MRD8_ARTAN	Glyceraldehyde-3-phosphate dehydrogenase OS=Artemisia annua OX=35608 GN=CTI12_AA118340 PE=3 SV=1	96.96	SFNIIPSSTGAAK
5	tr|A0A2U1MRD8|A0A2U1MRD8_ARTAN	Glyceraldehyde-3-phosphate dehydrogenase OS=Artemisia annua OX=35608 GN=CTI12_AA118340 PE=3 SV=1	25.2	APMFVMGVNEK
5	tr|A0A2U1MRD8|A0A2U1MRD8_ARTAN	Glyceraldehyde-3-phosphate dehydrogenase OS=Artemisia annua OX=35608 GN=CTI12_AA118340 PE=3 SV=1	94.53	STDFVGDCR
5	tr|A0A2U1MRD8|A0A2U1MRD8_ARTAN	Glyceraldehyde-3-phosphate dehydrogenase OS=Artemisia annua OX=35608 GN=CTI12_AA118340 PE=3 SV=1	42.66	TVDVSVVDLTAR
5	tr|A0A2U1MRD8|A0A2U1MRD8_ARTAN	Glyceraldehyde-3-phosphate dehydrogenase OS=Artemisia annua OX=35608 GN=CTI12_AA118340 PE=3 SV=1	99	AASFNIIPSSTGAAK
5	tr|A0A2U1MRD8|A0A2U1MRD8_ARTAN	Glyceraldehyde-3-phosphate dehydrogenase OS=Artemisia annua OX=35608 GN=CTI12_AA118340 PE=3 SV=1	99	AASFNIIPSSTGAAK
5	tr|A0A2U1MRD8|A0A2U1MRD8_ARTAN	Glyceraldehyde-3-phosphate dehydrogenase OS=Artemisia annua OX=35608 GN=CTI12_AA118340 PE=3 SV=1	99	AASFNIIPSSTGAAK
5	tr|A0A2U1MRD8|A0A2U1MRD8_ARTAN	Glyceraldehyde-3-phosphate dehydrogenase OS=Artemisia annua OX=35608 GN=CTI12_AA118340 PE=3 SV=1	99	AASFNIIPSSTGAAK
5	tr|A0A2U1MRD8|A0A2U1MRD8_ARTAN	Glyceraldehyde-3-phosphate dehydrogenase OS=Artemisia annua OX=35608 GN=CTI12_AA118340 PE=3 SV=1	99	AASFNIIPSSTGAAK
5	tr|A0A2U1MRD8|A0A2U1MRD8_ARTAN	Glyceraldehyde-3-phosphate dehydrogenase OS=Artemisia annua OX=35608 GN=CTI12_AA118340 PE=3 SV=1	99	AASFNIIPSSTGAAK
5	tr|A0A2U1MRD8|A0A2U1MRD8_ARTAN	Glyceraldehyde-3-phosphate dehydrogenase OS=Artemisia annua OX=35608 GN=CTI12_AA118340 PE=3 SV=1	99	AASFNIIPSSTGAAK
5	tr|A0A2U1MRD8|A0A2U1MRD8_ARTAN	Glyceraldehyde-3-phosphate dehydrogenase OS=Artemisia annua OX=35608 GN=CTI12_AA118340 PE=3 SV=1	99	AASFNIIPSSTGAAK
5	tr|A0A2U1MRD8|A0A2U1MRD8_ARTAN	Glyceraldehyde-3-phosphate dehydrogenase OS=Artemisia annua OX=35608 GN=CTI12_AA118340 PE=3 SV=1	99	AASFNIIPSSTGAAK
5	tr|A0A2U1MRD8|A0A2U1MRD8_ARTAN	Glyceraldehyde-3-phosphate dehydrogenase OS=Artemisia annua OX=35608 GN=CTI12_AA118340 PE=3 SV=1	99	AASFNIIPSSTGAAK
5	tr|A0A2U1MRD8|A0A2U1MRD8_ARTAN	Glyceraldehyde-3-phosphate dehydrogenase OS=Artemisia annua OX=35608 GN=CTI12_AA118340 PE=3 SV=1	99	AASFNIIPSSTGAAK
5	tr|A0A2U1MRD8|A0A2U1MRD8_ARTAN	Glyceraldehyde-3-phosphate dehydrogenase OS=Artemisia annua OX=35608 GN=CTI12_AA118340 PE=3 SV=1	97.55	AASFNIIPSSTGAAK
5	tr|A0A2U1MRD8|A0A2U1MRD8_ARTAN	Glyceraldehyde-3-phosphate dehydrogenase OS=Artemisia annua OX=35608 GN=CTI12_AA118340 PE=3 SV=1	96.04	AASFNIIPSSTGAAK
5	tr|A0A2U1MRD8|A0A2U1MRD8_ARTAN	Glyceraldehyde-3-phosphate dehydrogenase OS=Artemisia annua OX=35608 GN=CTI12_AA118340 PE=3 SV=1	91.26	AASFNIIPSSTGAAK
5	tr|A0A2U1MRD8|A0A2U1MRD8_ARTAN	Glyceraldehyde-3-phosphate dehydrogenase OS=Artemisia annua OX=35608 GN=CTI12_AA118340 PE=3 SV=1	78.8	AASFNIIPSSTGAAK
5	tr|A0A2U1MRD8|A0A2U1MRD8_ARTAN	Glyceraldehyde-3-phosphate dehydrogenase OS=Artemisia annua OX=35608 GN=CTI12_AA118340 PE=3 SV=1	44.58	AASFNIIPSSTGAAK
5	tr|A0A2U1MRD8|A0A2U1MRD8_ARTAN	Glyceraldehyde-3-phosphate dehydrogenase OS=Artemisia annua OX=35608 GN=CTI12_AA118340 PE=3 SV=1	38.02	AASFNIIPSSTGAAK
5	tr|A0A2U1MRD8|A0A2U1MRD8_ARTAN	Glyceraldehyde-3-phosphate dehydrogenase OS=Artemisia annua OX=35608 GN=CTI12_AA118340 PE=3 SV=1	31.34	AASFNIIPSSTGAAK
5	tr|A0A2U1MRD8|A0A2U1MRD8_ARTAN	Glyceraldehyde-3-phosphate dehydrogenase OS=Artemisia annua OX=35608 GN=CTI12_AA118340 PE=3 SV=1	26.89	AASFNIIPSSTGAAK
5	tr|A0A2U1MRD8|A0A2U1MRD8_ARTAN	Glyceraldehyde-3-phosphate dehydrogenase OS=Artemisia annua OX=35608 GN=CTI12_AA118340 PE=3 SV=1	20.59	AASFNIIPSSTGAAK
5	tr|A0A2U1MRD8|A0A2U1MRD8_ARTAN	Glyceraldehyde-3-phosphate dehydrogenase OS=Artemisia annua OX=35608 GN=CTI12_AA118340 PE=3 SV=1	99	AGIALNNNFVK
5	tr|A0A2U1MRD8|A0A2U1MRD8_ARTAN	Glyceraldehyde-3-phosphate dehydrogenase OS=Artemisia annua OX=35608 GN=CTI12_AA118340 PE=3 SV=1	99	AGIALNNNFVK
5	tr|A0A2U1MRD8|A0A2U1MRD8_ARTAN	Glyceraldehyde-3-phosphate dehydrogenase OS=Artemisia annua OX=35608 GN=CTI12_AA118340 PE=3 SV=1	99	AGIALNNNFVK
5	tr|A0A2U1MRD8|A0A2U1MRD8_ARTAN	Glyceraldehyde-3-phosphate dehydrogenase OS=Artemisia annua OX=35608 GN=CTI12_AA118340 PE=3 SV=1	99	AGIALNNNFVK
5	tr|A0A2U1MRD8|A0A2U1MRD8_ARTAN	Glyceraldehyde-3-phosphate dehydrogenase OS=Artemisia annua OX=35608 GN=CTI12_AA118340 PE=3 SV=1	99	AGIALNNNFVK
5	tr|A0A2U1MRD8|A0A2U1MRD8_ARTAN	Glyceraldehyde-3-phosphate dehydrogenase OS=Artemisia annua OX=35608 GN=CTI12_AA118340 PE=3 SV=1	99	AGIALNNNFVK
5	tr|A0A2U1MRD8|A0A2U1MRD8_ARTAN	Glyceraldehyde-3-phosphate dehydrogenase OS=Artemisia annua OX=35608 GN=CTI12_AA118340 PE=3 SV=1	99	AGIALNNNFVK
5	tr|A0A2U1MRD8|A0A2U1MRD8_ARTAN	Glyceraldehyde-3-phosphate dehydrogenase OS=Artemisia annua OX=35608 GN=CTI12_AA118340 PE=3 SV=1	98.24	AGIALNNNFVK
5	tr|A0A2U1MRD8|A0A2U1MRD8_ARTAN	Glyceraldehyde-3-phosphate dehydrogenase OS=Artemisia annua OX=35608 GN=CTI12_AA118340 PE=3 SV=1	89.4	AGIALNNNFVK
5	tr|A0A2U1MRD8|A0A2U1MRD8_ARTAN	Glyceraldehyde-3-phosphate dehydrogenase OS=Artemisia annua OX=35608 GN=CTI12_AA118340 PE=3 SV=1	64.33	AGIALNNNFVK
5	tr|A0A2U1MRD8|A0A2U1MRD8_ARTAN	Glyceraldehyde-3-phosphate dehydrogenase OS=Artemisia annua OX=35608 GN=CTI12_AA118340 PE=3 SV=1	45.18	AGIALNNNFVK
5	tr|A0A2U1MRD8|A0A2U1MRD8_ARTAN	Glyceraldehyde-3-phosphate dehydrogenase OS=Artemisia annua OX=35608 GN=CTI12_AA118340 PE=3 SV=1	44.38	AGIALNNNFVK
5	tr|A0A2U1MRD8|A0A2U1MRD8_ARTAN	Glyceraldehyde-3-phosphate dehydrogenase OS=Artemisia annua OX=35608 GN=CTI12_AA118340 PE=3 SV=1	44.38	AGIALNNNFVK
5	tr|A0A2U1MRD8|A0A2U1MRD8_ARTAN	Glyceraldehyde-3-phosphate dehydrogenase OS=Artemisia annua OX=35608 GN=CTI12_AA118340 PE=3 SV=1	44.19	AGIALNNNFVK
5	tr|A0A2U1MRD8|A0A2U1MRD8_ARTAN	Glyceraldehyde-3-phosphate dehydrogenase OS=Artemisia annua OX=35608 GN=CTI12_AA118340 PE=3 SV=1	38.21	AGIALNNNFVK
5	tr|A0A2U1MRD8|A0A2U1MRD8_ARTAN	Glyceraldehyde-3-phosphate dehydrogenase OS=Artemisia annua OX=35608 GN=CTI12_AA118340 PE=3 SV=1	38.21	AGIALNNNFVK
5	tr|A0A2U1MRD8|A0A2U1MRD8_ARTAN	Glyceraldehyde-3-phosphate dehydrogenase OS=Artemisia annua OX=35608 GN=CTI12_AA118340 PE=3 SV=1	34.19	AGIALNNNFVK
5	tr|A0A2U1MRD8|A0A2U1MRD8_ARTAN	Glyceraldehyde-3-phosphate dehydrogenase OS=Artemisia annua OX=35608 GN=CTI12_AA118340 PE=3 SV=1	34.19	AGIALNNNFVK
5	tr|A0A2U1MRD8|A0A2U1MRD8_ARTAN	Glyceraldehyde-3-phosphate dehydrogenase OS=Artemisia annua OX=35608 GN=CTI12_AA118340 PE=3 SV=1	34.19	AGIALNNNFVK
5	tr|A0A2U1MRD8|A0A2U1MRD8_ARTAN	Glyceraldehyde-3-phosphate dehydrogenase OS=Artemisia annua OX=35608 GN=CTI12_AA118340 PE=3 SV=1	34.19	AGIALNNNFVK
5	tr|A0A2U1MRD8|A0A2U1MRD8_ARTAN	Glyceraldehyde-3-phosphate dehydrogenase OS=Artemisia annua OX=35608 GN=CTI12_AA118340 PE=3 SV=1	34.19	AGIALNNNFVK
5	tr|A0A2U1MRD8|A0A2U1MRD8_ARTAN	Glyceraldehyde-3-phosphate dehydrogenase OS=Artemisia annua OX=35608 GN=CTI12_AA118340 PE=3 SV=1	33.89	AGIALNNNFVK
5	tr|A0A2U1MRD8|A0A2U1MRD8_ARTAN	Glyceraldehyde-3-phosphate dehydrogenase OS=Artemisia annua OX=35608 GN=CTI12_AA118340 PE=3 SV=1	30.94	AGIALNNNFVK
5	tr|A0A2U1MRD8|A0A2U1MRD8_ARTAN	Glyceraldehyde-3-phosphate dehydrogenase OS=Artemisia annua OX=35608 GN=CTI12_AA118340 PE=3 SV=1	30.16	AGIALNNNFVK
5	tr|A0A2U1MRD8|A0A2U1MRD8_ARTAN	Glyceraldehyde-3-phosphate dehydrogenase OS=Artemisia annua OX=35608 GN=CTI12_AA118340 PE=3 SV=1	17.83	AGIALNNNFVK
5	tr|A0A2U1MRD8|A0A2U1MRD8_ARTAN	Glyceraldehyde-3-phosphate dehydrogenase OS=Artemisia annua OX=35608 GN=CTI12_AA118340 PE=3 SV=1	99	AISVFGCR
5	tr|A0A2U1MRD8|A0A2U1MRD8_ARTAN	Glyceraldehyde-3-phosphate dehydrogenase OS=Artemisia annua OX=35608 GN=CTI12_AA118340 PE=3 SV=1	74.3	AISVFGCR
5	tr|A0A2U1MRD8|A0A2U1MRD8_ARTAN	Glyceraldehyde-3-phosphate dehydrogenase OS=Artemisia annua OX=35608 GN=CTI12_AA118340 PE=3 SV=1	24.15	AISVFGCR
5	tr|A0A2U1MRD8|A0A2U1MRD8_ARTAN	Glyceraldehyde-3-phosphate dehydrogenase OS=Artemisia annua OX=35608 GN=CTI12_AA118340 PE=3 SV=1	99	IGINGFGR
5	tr|A0A2U1MRD8|A0A2U1MRD8_ARTAN	Glyceraldehyde-3-phosphate dehydrogenase OS=Artemisia annua OX=35608 GN=CTI12_AA118340 PE=3 SV=1	98.61	IGINGFGR
5	tr|A0A2U1MRD8|A0A2U1MRD8_ARTAN	Glyceraldehyde-3-phosphate dehydrogenase OS=Artemisia annua OX=35608 GN=CTI12_AA118340 PE=3 SV=1	97.19	IGINGFGR
5	tr|A0A2U1MRD8|A0A2U1MRD8_ARTAN	Glyceraldehyde-3-phosphate dehydrogenase OS=Artemisia annua OX=35608 GN=CTI12_AA118340 PE=3 SV=1	96.92	IGINGFGR
5	tr|A0A2U1MRD8|A0A2U1MRD8_ARTAN	Glyceraldehyde-3-phosphate dehydrogenase OS=Artemisia annua OX=35608 GN=CTI12_AA118340 PE=3 SV=1	91.26	IGINGFGR
5	tr|A0A2U1MRD8|A0A2U1MRD8_ARTAN	Glyceraldehyde-3-phosphate dehydrogenase OS=Artemisia annua OX=35608 GN=CTI12_AA118340 PE=3 SV=1	79.39	IGINGFGR
5	tr|A0A2U1MRD8|A0A2U1MRD8_ARTAN	Glyceraldehyde-3-phosphate dehydrogenase OS=Artemisia annua OX=35608 GN=CTI12_AA118340 PE=3 SV=1	73.53	IGINGFGR
5	tr|A0A2U1MRD8|A0A2U1MRD8_ARTAN	Glyceraldehyde-3-phosphate dehydrogenase OS=Artemisia annua OX=35608 GN=CTI12_AA118340 PE=3 SV=1	41.44	IGINGFGR
5	tr|A0A2U1MRD8|A0A2U1MRD8_ARTAN	Glyceraldehyde-3-phosphate dehydrogenase OS=Artemisia annua OX=35608 GN=CTI12_AA118340 PE=3 SV=1	39.79	IGINGFGR
5	tr|A0A2U1MRD8|A0A2U1MRD8_ARTAN	Glyceraldehyde-3-phosphate dehydrogenase OS=Artemisia annua OX=35608 GN=CTI12_AA118340 PE=3 SV=1	36.92	IGINGFGR
5	tr|A0A2U1MRD8|A0A2U1MRD8_ARTAN	Glyceraldehyde-3-phosphate dehydrogenase OS=Artemisia annua OX=35608 GN=CTI12_AA118340 PE=3 SV=1	33.72	IGINGFGR
5	tr|A0A2U1MRD8|A0A2U1MRD8_ARTAN	Glyceraldehyde-3-phosphate dehydrogenase OS=Artemisia annua OX=35608 GN=CTI12_AA118340 PE=3 SV=1	99	LEKPASYDDIK
5	tr|A0A2U1MRD8|A0A2U1MRD8_ARTAN	Glyceraldehyde-3-phosphate dehydrogenase OS=Artemisia annua OX=35608 GN=CTI12_AA118340 PE=3 SV=1	99	LEKPASYDDIK
5	tr|A0A2U1MRD8|A0A2U1MRD8_ARTAN	Glyceraldehyde-3-phosphate dehydrogenase OS=Artemisia annua OX=35608 GN=CTI12_AA118340 PE=3 SV=1	96.4	LEKPASYDDIK
5	tr|A0A2U1MRD8|A0A2U1MRD8_ARTAN	Glyceraldehyde-3-phosphate dehydrogenase OS=Artemisia annua OX=35608 GN=CTI12_AA118340 PE=3 SV=1	89.6	LEKPASYDDIK
5	tr|A0A2U1MRD8|A0A2U1MRD8_ARTAN	Glyceraldehyde-3-phosphate dehydrogenase OS=Artemisia annua OX=35608 GN=CTI12_AA118340 PE=3 SV=1	61.29	LEKPASYDDIK
5	tr|A0A2U1MRD8|A0A2U1MRD8_ARTAN	Glyceraldehyde-3-phosphate dehydrogenase OS=Artemisia annua OX=35608 GN=CTI12_AA118340 PE=3 SV=1	15.77	LEKPASYDDIK
5	tr|A0A2U1MRD8|A0A2U1MRD8_ARTAN	Glyceraldehyde-3-phosphate dehydrogenase OS=Artemisia annua OX=35608 GN=CTI12_AA118340 PE=3 SV=1	33.65	NPEEIPWGEAGAE
5	tr|A0A2U1MRD8|A0A2U1MRD8_ARTAN	Glyceraldehyde-3-phosphate dehydrogenase OS=Artemisia annua OX=35608 GN=CTI12_AA118340 PE=3 SV=1	94.47	TLLIGDK
5	tr|A0A2U1MRD8|A0A2U1MRD8_ARTAN	Glyceraldehyde-3-phosphate dehydrogenase OS=Artemisia annua OX=35608 GN=CTI12_AA118340 PE=3 SV=1	93.89	TLLIGDK
5	tr|A0A2U1MRD8|A0A2U1MRD8_ARTAN	Glyceraldehyde-3-phosphate dehydrogenase OS=Artemisia annua OX=35608 GN=CTI12_AA118340 PE=3 SV=1	99	TVDGPSMKDWR
5	tr|A0A2U1MRD8|A0A2U1MRD8_ARTAN	Glyceraldehyde-3-phosphate dehydrogenase OS=Artemisia annua OX=35608 GN=CTI12_AA118340 PE=3 SV=1	98.86	TVDGPSMKDWR
5	tr|A0A2U1MRD8|A0A2U1MRD8_ARTAN	Glyceraldehyde-3-phosphate dehydrogenase OS=Artemisia annua OX=35608 GN=CTI12_AA118340 PE=3 SV=1	97.36	TVDGPSMKDWR
5	tr|A0A2U1MRD8|A0A2U1MRD8_ARTAN	Glyceraldehyde-3-phosphate dehydrogenase OS=Artemisia annua OX=35608 GN=CTI12_AA118340 PE=3 SV=1	72.87	TVDGPSMKDWR
5	tr|A0A2U1MRD8|A0A2U1MRD8_ARTAN	Glyceraldehyde-3-phosphate dehydrogenase OS=Artemisia annua OX=35608 GN=CTI12_AA118340 PE=3 SV=1	98.06	VLPELNGK
5	tr|A0A2U1MRD8|A0A2U1MRD8_ARTAN	Glyceraldehyde-3-phosphate dehydrogenase OS=Artemisia annua OX=35608 GN=CTI12_AA118340 PE=3 SV=1	96.95	VLPELNGK
5	tr|A0A2U1MRD8|A0A2U1MRD8_ARTAN	Glyceraldehyde-3-phosphate dehydrogenase OS=Artemisia annua OX=35608 GN=CTI12_AA118340 PE=3 SV=1	95.46	VLPELNGK
5	tr|A0A2U1MRD8|A0A2U1MRD8_ARTAN	Glyceraldehyde-3-phosphate dehydrogenase OS=Artemisia annua OX=35608 GN=CTI12_AA118340 PE=3 SV=1	94.99	VLPELNGK
5	tr|A0A2U1MRD8|A0A2U1MRD8_ARTAN	Glyceraldehyde-3-phosphate dehydrogenase OS=Artemisia annua OX=35608 GN=CTI12_AA118340 PE=3 SV=1	94.82	VLPELNGK
5	tr|A0A2U1MRD8|A0A2U1MRD8_ARTAN	Glyceraldehyde-3-phosphate dehydrogenase OS=Artemisia annua OX=35608 GN=CTI12_AA118340 PE=3 SV=1	79.65	VLPELNGK
5	tr|A0A2U1MRD8|A0A2U1MRD8_ARTAN	Glyceraldehyde-3-phosphate dehydrogenase OS=Artemisia annua OX=35608 GN=CTI12_AA118340 PE=3 SV=1	17.54	VLPELNGK
5	tr|A0A2U1MRD8|A0A2U1MRD8_ARTAN	Glyceraldehyde-3-phosphate dehydrogenase OS=Artemisia annua OX=35608 GN=CTI12_AA118340 PE=3 SV=1	96.95	VVDLIR
5	tr|A0A2U1MRD8|A0A2U1MRD8_ARTAN	Glyceraldehyde-3-phosphate dehydrogenase OS=Artemisia annua OX=35608 GN=CTI12_AA118340 PE=3 SV=1	90.97	VVDLIR
5	tr|A0A2U1MRD8|A0A2U1MRD8_ARTAN	Glyceraldehyde-3-phosphate dehydrogenase OS=Artemisia annua OX=35608 GN=CTI12_AA118340 PE=3 SV=1	36.3	VVSWYDNEWGYSNR
5	tr|A0A2U1MRD8|A0A2U1MRD8_ARTAN	Glyceraldehyde-3-phosphate dehydrogenase OS=Artemisia annua OX=35608 GN=CTI12_AA118340 PE=3 SV=1	99	YDSVHGQWK
5	tr|A0A2U1MRD8|A0A2U1MRD8_ARTAN	Glyceraldehyde-3-phosphate dehydrogenase OS=Artemisia annua OX=35608 GN=CTI12_AA118340 PE=3 SV=1	37.44	YDSVHGQWK
6	tr|A0A2U1LEN0|A0A2U1LEN0_ARTAN	Adenosylhomocysteinase OS=Artemisia annua OX=35608 GN=CTI12_AA391580 PE=3 SV=1	99	DMSLADFGR
6	tr|A0A2U1LEN0|A0A2U1LEN0_ARTAN	Adenosylhomocysteinase OS=Artemisia annua OX=35608 GN=CTI12_AA391580 PE=3 SV=1	99	DSAAVFAWK
6	tr|A0A2U1LEN0|A0A2U1LEN0_ARTAN	Adenosylhomocysteinase OS=Artemisia annua OX=35608 GN=CTI12_AA391580 PE=3 SV=1	99	EGLSTDPLK
6	tr|A0A2U1LEN0|A0A2U1LEN0_ARTAN	Adenosylhomocysteinase OS=Artemisia annua OX=35608 GN=CTI12_AA391580 PE=3 SV=1	99	FDNLYGCR
6	tr|A0A2U1LEN0|A0A2U1LEN0_ARTAN	Adenosylhomocysteinase OS=Artemisia annua OX=35608 GN=CTI12_AA391580 PE=3 SV=1	99	HSLPDGLMR
6	tr|A0A2U1LEN0|A0A2U1LEN0_ARTAN	Adenosylhomocysteinase OS=Artemisia annua OX=35608 GN=CTI12_AA391580 PE=3 SV=1	99	LVGVSEETTTGVK
6	tr|A0A2U1LEN0|A0A2U1LEN0_ARTAN	Adenosylhomocysteinase OS=Artemisia annua OX=35608 GN=CTI12_AA391580 PE=3 SV=1	99	LVGVSEETTTGVKR
6	tr|A0A2U1LEN0|A0A2U1LEN0_ARTAN	Adenosylhomocysteinase OS=Artemisia annua OX=35608 GN=CTI12_AA391580 PE=3 SV=1	99	SGVIILAEGR
6	tr|A0A2U1LEN0|A0A2U1LEN0_ARTAN	Adenosylhomocysteinase OS=Artemisia annua OX=35608 GN=CTI12_AA391580 PE=3 SV=1	99	SKFDNLYGCR
6	tr|A0A2U1LEN0|A0A2U1LEN0_ARTAN	Adenosylhomocysteinase OS=Artemisia annua OX=35608 GN=CTI12_AA391580 PE=3 SV=1	99	VAVVCGYGDVGK
6	tr|A0A2U1LEN0|A0A2U1LEN0_ARTAN	Adenosylhomocysteinase OS=Artemisia annua OX=35608 GN=CTI12_AA391580 PE=3 SV=1	99	VKDMSLADFGR
6	tr|A0A2U1LEN0|A0A2U1LEN0_ARTAN	Adenosylhomocysteinase OS=Artemisia annua OX=35608 GN=CTI12_AA391580 PE=3 SV=1	99	YKNEVYVLPK
6	tr|A0A2U1LEN0|A0A2U1LEN0_ARTAN	Adenosylhomocysteinase OS=Artemisia annua OX=35608 GN=CTI12_AA391580 PE=3 SV=1	31.68	WVFPETK
6	tr|A0A2U1LEN0|A0A2U1LEN0_ARTAN	Adenosylhomocysteinase OS=Artemisia annua OX=35608 GN=CTI12_AA391580 PE=3 SV=1	48.15	AAIARDSAAVFAWK
6	tr|A0A2U1LEN0|A0A2U1LEN0_ARTAN	Adenosylhomocysteinase OS=Artemisia annua OX=35608 GN=CTI12_AA391580 PE=3 SV=1	99	DMSLADFGR
6	tr|A0A2U1LEN0|A0A2U1LEN0_ARTAN	Adenosylhomocysteinase OS=Artemisia annua OX=35608 GN=CTI12_AA391580 PE=3 SV=1	98.93	DMSLADFGR
6	tr|A0A2U1LEN0|A0A2U1LEN0_ARTAN	Adenosylhomocysteinase OS=Artemisia annua OX=35608 GN=CTI12_AA391580 PE=3 SV=1	87.06	DMSLADFGR
6	tr|A0A2U1LEN0|A0A2U1LEN0_ARTAN	Adenosylhomocysteinase OS=Artemisia annua OX=35608 GN=CTI12_AA391580 PE=3 SV=1	50.51	DMSLADFGR
6	tr|A0A2U1LEN0|A0A2U1LEN0_ARTAN	Adenosylhomocysteinase OS=Artemisia annua OX=35608 GN=CTI12_AA391580 PE=3 SV=1	67.47	DSAAVFAWK
6	tr|A0A2U1LEN0|A0A2U1LEN0_ARTAN	Adenosylhomocysteinase OS=Artemisia annua OX=35608 GN=CTI12_AA391580 PE=3 SV=1	99	FDNLYGCR
6	tr|A0A2U1LEN0|A0A2U1LEN0_ARTAN	Adenosylhomocysteinase OS=Artemisia annua OX=35608 GN=CTI12_AA391580 PE=3 SV=1	94.09	FDNLYGCR
6	tr|A0A2U1LEN0|A0A2U1LEN0_ARTAN	Adenosylhomocysteinase OS=Artemisia annua OX=35608 GN=CTI12_AA391580 PE=3 SV=1	93.89	HSLPDGLMR
6	tr|A0A2U1LEN0|A0A2U1LEN0_ARTAN	Adenosylhomocysteinase OS=Artemisia annua OX=35608 GN=CTI12_AA391580 PE=3 SV=1	85.8	LVGVSEETTTGVK
6	tr|A0A2U1LEN0|A0A2U1LEN0_ARTAN	Adenosylhomocysteinase OS=Artemisia annua OX=35608 GN=CTI12_AA391580 PE=3 SV=1	55.88	LVGVSEETTTGVK
6	tr|A0A2U1LEN0|A0A2U1LEN0_ARTAN	Adenosylhomocysteinase OS=Artemisia annua OX=35608 GN=CTI12_AA391580 PE=3 SV=1	99	LVGVSEETTTGVKR
6	tr|A0A2U1LEN0|A0A2U1LEN0_ARTAN	Adenosylhomocysteinase OS=Artemisia annua OX=35608 GN=CTI12_AA391580 PE=3 SV=1	99	LVGVSEETTTGVKR
6	tr|A0A2U1LEN0|A0A2U1LEN0_ARTAN	Adenosylhomocysteinase OS=Artemisia annua OX=35608 GN=CTI12_AA391580 PE=3 SV=1	98.06	LVGVSEETTTGVKR
6	tr|A0A2U1LEN0|A0A2U1LEN0_ARTAN	Adenosylhomocysteinase OS=Artemisia annua OX=35608 GN=CTI12_AA391580 PE=3 SV=1	53.62	SKFDNLYGCR
6	tr|A0A2U1LEN0|A0A2U1LEN0_ARTAN	Adenosylhomocysteinase OS=Artemisia annua OX=35608 GN=CTI12_AA391580 PE=3 SV=1	99	VAVVCGYGDVGK
6	tr|A0A2U1LEN0|A0A2U1LEN0_ARTAN	Adenosylhomocysteinase OS=Artemisia annua OX=35608 GN=CTI12_AA391580 PE=3 SV=1	99	VAVVCGYGDVGK
6	tr|A0A2U1LEN0|A0A2U1LEN0_ARTAN	Adenosylhomocysteinase OS=Artemisia annua OX=35608 GN=CTI12_AA391580 PE=3 SV=1	20.36	VAVVCGYGDVGK
6	tr|A0A2U1LEN0|A0A2U1LEN0_ARTAN	Adenosylhomocysteinase OS=Artemisia annua OX=35608 GN=CTI12_AA391580 PE=3 SV=1	99	VKDMSLADFGR
6	tr|A0A2U1LEN0|A0A2U1LEN0_ARTAN	Adenosylhomocysteinase OS=Artemisia annua OX=35608 GN=CTI12_AA391580 PE=3 SV=1	99	VKDMSLADFGR
6	tr|A0A2U1LEN0|A0A2U1LEN0_ARTAN	Adenosylhomocysteinase OS=Artemisia annua OX=35608 GN=CTI12_AA391580 PE=3 SV=1	99	VKDMSLADFGR
6	tr|A0A2U1LEN0|A0A2U1LEN0_ARTAN	Adenosylhomocysteinase OS=Artemisia annua OX=35608 GN=CTI12_AA391580 PE=3 SV=1	99	VKDMSLADFGR
6	tr|A0A2U1LEN0|A0A2U1LEN0_ARTAN	Adenosylhomocysteinase OS=Artemisia annua OX=35608 GN=CTI12_AA391580 PE=3 SV=1	99	VKDMSLADFGR
6	tr|A0A2U1LEN0|A0A2U1LEN0_ARTAN	Adenosylhomocysteinase OS=Artemisia annua OX=35608 GN=CTI12_AA391580 PE=3 SV=1	94.47	VKDMSLADFGR
6	tr|A0A2U1LEN0|A0A2U1LEN0_ARTAN	Adenosylhomocysteinase OS=Artemisia annua OX=35608 GN=CTI12_AA391580 PE=3 SV=1	64.18	VKDMSLADFGR
6	tr|A0A2U1LEN0|A0A2U1LEN0_ARTAN	Adenosylhomocysteinase OS=Artemisia annua OX=35608 GN=CTI12_AA391580 PE=3 SV=1	20.72	VKDMSLADFGR
6	tr|A0A2U1LEN0|A0A2U1LEN0_ARTAN	Adenosylhomocysteinase OS=Artemisia annua OX=35608 GN=CTI12_AA391580 PE=3 SV=1	15.21	WVFPETK
7	tr|A0A2U1PWT7|A0A2U1PWT7_ARTAN	Enolase OS=Artemisia annua OX=35608 GN=CTI12_AA102470 PE=3 SV=1	99	AVDNVNHVIGPAIVGK
7	tr|A0A2U1PWT7|A0A2U1PWT7_ARTAN	Enolase OS=Artemisia annua OX=35608 GN=CTI12_AA102470 PE=3 SV=1	99	DKNYDLNFKEENNNGSQK
7	tr|A0A2U1PWT7|A0A2U1PWT7_ARTAN	Enolase OS=Artemisia annua OX=35608 GN=CTI12_AA102470 PE=3 SV=1	99	MGVEVYHNLK
7	tr|A0A2U1PWT7|A0A2U1PWT7_ARTAN	Enolase OS=Artemisia annua OX=35608 GN=CTI12_AA102470 PE=3 SV=1	99	NEWGWCK
7	tr|A0A2U1PWT7|A0A2U1PWT7_ARTAN	Enolase OS=Artemisia annua OX=35608 GN=CTI12_AA102470 PE=3 SV=1	99	NYDLNFKEENNNGSQK
7	tr|A0A2U1PWT7|A0A2U1PWT7_ARTAN	Enolase OS=Artemisia annua OX=35608 GN=CTI12_AA102470 PE=3 SV=1	99	TAIAQAGYEGK
7	tr|A0A2U1PWT7|A0A2U1PWT7_ARTAN	Enolase OS=Artemisia annua OX=35608 GN=CTI12_AA102470 PE=3 SV=1	99	VNQIGSVTESIEAVK
7	tr|A0A2U1PWT7|A0A2U1PWT7_ARTAN	Enolase OS=Artemisia annua OX=35608 GN=CTI12_AA102470 PE=3 SV=1	99	VVIGMDVAASEFYGK
7	tr|A0A2U1PWT7|A0A2U1PWT7_ARTAN	Enolase OS=Artemisia annua OX=35608 GN=CTI12_AA102470 PE=3 SV=1	99	YGQDATNVGDEGGFAPNIQENK
7	tr|A0A2U1PWT7|A0A2U1PWT7_ARTAN	Enolase OS=Artemisia annua OX=35608 GN=CTI12_AA102470 PE=3 SV=1	98.69	HAGWGVMASHR
7	tr|A0A2U1PWT7|A0A2U1PWT7_ARTAN	Enolase OS=Artemisia annua OX=35608 GN=CTI12_AA102470 PE=3 SV=1	90.6	EGLELLK
7	tr|A0A2U1PWT7|A0A2U1PWT7_ARTAN	Enolase OS=Artemisia annua OX=35608 GN=CTI12_AA102470 PE=3 SV=1	90.51	NYDLNFK
7	tr|A0A2U1PWT7|A0A2U1PWT7_ARTAN	Enolase OS=Artemisia annua OX=35608 GN=CTI12_AA102470 PE=3 SV=1	90.76	QIFDSR
7	tr|A0A2U1PWT7|A0A2U1PWT7_ARTAN	Enolase OS=Artemisia annua OX=35608 GN=CTI12_AA102470 PE=3 SV=1	85.92	YNQLLR
7	tr|A0A2U1PWT7|A0A2U1PWT7_ARTAN	Enolase OS=Artemisia annua OX=35608 GN=CTI12_AA102470 PE=3 SV=1	95.98	VVIGMDVAASEFYGKDK
7	tr|A0A2U1PWT7|A0A2U1PWT7_ARTAN	Enolase OS=Artemisia annua OX=35608 GN=CTI12_AA102470 PE=3 SV=1	78.24	SIPLYK
7	tr|A0A2U1PWT7|A0A2U1PWT7_ARTAN	Enolase OS=Artemisia annua OX=35608 GN=CTI12_AA102470 PE=3 SV=1	75.87	AGWGVMASHR
7	tr|A0A2U1PWT7|A0A2U1PWT7_ARTAN	Enolase OS=Artemisia annua OX=35608 GN=CTI12_AA102470 PE=3 SV=1	99	KYGQDATNVGDEGGFAPN
7	tr|A0A2U1PWT7|A0A2U1PWT7_ARTAN	Enolase OS=Artemisia annua OX=35608 GN=CTI12_AA102470 PE=3 SV=1	99	KYGQDATNVGDEGG
7	tr|A0A2U1PWT7|A0A2U1PWT7_ARTAN	Enolase OS=Artemisia annua OX=35608 GN=CTI12_AA102470 PE=3 SV=1	22.7	TCNALLLK
7	tr|A0A2U1PWT7|A0A2U1PWT7_ARTAN	Enolase OS=Artemisia annua OX=35608 GN=CTI12_AA102470 PE=3 SV=1	99	YGQDATNVGDEGGFAPN
7	tr|A0A2U1PWT7|A0A2U1PWT7_ARTAN	Enolase OS=Artemisia annua OX=35608 GN=CTI12_AA102470 PE=3 SV=1	95.98	IQENKEGLELLK
7	tr|A0A2U1PWT7|A0A2U1PWT7_ARTAN	Enolase OS=Artemisia annua OX=35608 GN=CTI12_AA102470 PE=3 SV=1	53.38	HAGWGVM
7	tr|A0A2U1PWT7|A0A2U1PWT7_ARTAN	Enolase OS=Artemisia annua OX=35608 GN=CTI12_AA102470 PE=3 SV=1	99	IVGDDLLVTNPTR
7	tr|A0A2U1PWT7|A0A2U1PWT7_ARTAN	Enolase OS=Artemisia annua OX=35608 GN=CTI12_AA102470 PE=3 SV=1	97.86	ELDATKNEWGWCK
7	tr|A0A2U1PWT7|A0A2U1PWT7_ARTAN	Enolase OS=Artemisia annua OX=35608 GN=CTI12_AA102470 PE=3 SV=1	92.54	AAVPSGASTGVYEAL
7	tr|A0A2U1PWT7|A0A2U1PWT7_ARTAN	Enolase OS=Artemisia annua OX=35608 GN=CTI12_AA102470 PE=3 SV=1	65.73	AGWGVMASHR
7	tr|A0A2U1PWT7|A0A2U1PWT7_ARTAN	Enolase OS=Artemisia annua OX=35608 GN=CTI12_AA102470 PE=3 SV=1	26.12	AGWGVMASHR
7	tr|A0A2U1PWT7|A0A2U1PWT7_ARTAN	Enolase OS=Artemisia annua OX=35608 GN=CTI12_AA102470 PE=3 SV=1	99	AVDNVNHVIGPAIVGK
7	tr|A0A2U1PWT7|A0A2U1PWT7_ARTAN	Enolase OS=Artemisia annua OX=35608 GN=CTI12_AA102470 PE=3 SV=1	97.82	DKNYDLNFKEENNNGSQK
7	tr|A0A2U1PWT7|A0A2U1PWT7_ARTAN	Enolase OS=Artemisia annua OX=35608 GN=CTI12_AA102470 PE=3 SV=1	74.76	DKNYDLNFKEENNNGSQK
7	tr|A0A2U1PWT7|A0A2U1PWT7_ARTAN	Enolase OS=Artemisia annua OX=35608 GN=CTI12_AA102470 PE=3 SV=1	15.43	DKNYDLNFKEENNNGSQK
7	tr|A0A2U1PWT7|A0A2U1PWT7_ARTAN	Enolase OS=Artemisia annua OX=35608 GN=CTI12_AA102470 PE=3 SV=1	77.16	EGLELLK
7	tr|A0A2U1PWT7|A0A2U1PWT7_ARTAN	Enolase OS=Artemisia annua OX=35608 GN=CTI12_AA102470 PE=3 SV=1	15.99	EGLELLK
7	tr|A0A2U1PWT7|A0A2U1PWT7_ARTAN	Enolase OS=Artemisia annua OX=35608 GN=CTI12_AA102470 PE=3 SV=1	18.71	ELDATKNEWGWCK
7	tr|A0A2U1PWT7|A0A2U1PWT7_ARTAN	Enolase OS=Artemisia annua OX=35608 GN=CTI12_AA102470 PE=3 SV=1	94.37	HAGWGVMASHR
7	tr|A0A2U1PWT7|A0A2U1PWT7_ARTAN	Enolase OS=Artemisia annua OX=35608 GN=CTI12_AA102470 PE=3 SV=1	93.54	HAGWGVMASHR
7	tr|A0A2U1PWT7|A0A2U1PWT7_ARTAN	Enolase OS=Artemisia annua OX=35608 GN=CTI12_AA102470 PE=3 SV=1	59.5	HAGWGVMASHR
7	tr|A0A2U1PWT7|A0A2U1PWT7_ARTAN	Enolase OS=Artemisia annua OX=35608 GN=CTI12_AA102470 PE=3 SV=1	99	IVGDDLLVTNPTR
7	tr|A0A2U1PWT7|A0A2U1PWT7_ARTAN	Enolase OS=Artemisia annua OX=35608 GN=CTI12_AA102470 PE=3 SV=1	23.17	KYGQDATNVGDEGGFAPN
7	tr|A0A2U1PWT7|A0A2U1PWT7_ARTAN	Enolase OS=Artemisia annua OX=35608 GN=CTI12_AA102470 PE=3 SV=1	22.31	KYGQDATNVGDEGGFAPN
7	tr|A0A2U1PWT7|A0A2U1PWT7_ARTAN	Enolase OS=Artemisia annua OX=35608 GN=CTI12_AA102470 PE=3 SV=1	16.42	KYGQDATNVGDEGGFAPN
7	tr|A0A2U1PWT7|A0A2U1PWT7_ARTAN	Enolase OS=Artemisia annua OX=35608 GN=CTI12_AA102470 PE=3 SV=1	92.27	MGVEVYHNLK
7	tr|A0A2U1PWT7|A0A2U1PWT7_ARTAN	Enolase OS=Artemisia annua OX=35608 GN=CTI12_AA102470 PE=3 SV=1	88.18	MGVEVYHNLK
7	tr|A0A2U1PWT7|A0A2U1PWT7_ARTAN	Enolase OS=Artemisia annua OX=35608 GN=CTI12_AA102470 PE=3 SV=1	41.18	MGVEVYHNLK
7	tr|A0A2U1PWT7|A0A2U1PWT7_ARTAN	Enolase OS=Artemisia annua OX=35608 GN=CTI12_AA102470 PE=3 SV=1	21.57	MGVEVYHNLK
7	tr|A0A2U1PWT7|A0A2U1PWT7_ARTAN	Enolase OS=Artemisia annua OX=35608 GN=CTI12_AA102470 PE=3 SV=1	98.51	NEWGWCK
7	tr|A0A2U1PWT7|A0A2U1PWT7_ARTAN	Enolase OS=Artemisia annua OX=35608 GN=CTI12_AA102470 PE=3 SV=1	93.8	NEWGWCK
7	tr|A0A2U1PWT7|A0A2U1PWT7_ARTAN	Enolase OS=Artemisia annua OX=35608 GN=CTI12_AA102470 PE=3 SV=1	58.08	NYDLNFK
7	tr|A0A2U1PWT7|A0A2U1PWT7_ARTAN	Enolase OS=Artemisia annua OX=35608 GN=CTI12_AA102470 PE=3 SV=1	99	NYDLNFKEENNNGSQK
7	tr|A0A2U1PWT7|A0A2U1PWT7_ARTAN	Enolase OS=Artemisia annua OX=35608 GN=CTI12_AA102470 PE=3 SV=1	99	NYDLNFKEENNNGSQK
7	tr|A0A2U1PWT7|A0A2U1PWT7_ARTAN	Enolase OS=Artemisia annua OX=35608 GN=CTI12_AA102470 PE=3 SV=1	99	NYDLNFKEENNNGSQK
7	tr|A0A2U1PWT7|A0A2U1PWT7_ARTAN	Enolase OS=Artemisia annua OX=35608 GN=CTI12_AA102470 PE=3 SV=1	21.36	NYDLNFKEENNNGSQK
7	tr|A0A2U1PWT7|A0A2U1PWT7_ARTAN	Enolase OS=Artemisia annua OX=35608 GN=CTI12_AA102470 PE=3 SV=1	21.36	NYDLNFKEENNNGSQK
7	tr|A0A2U1PWT7|A0A2U1PWT7_ARTAN	Enolase OS=Artemisia annua OX=35608 GN=CTI12_AA102470 PE=3 SV=1	23.89	SIPLYK
7	tr|A0A2U1PWT7|A0A2U1PWT7_ARTAN	Enolase OS=Artemisia annua OX=35608 GN=CTI12_AA102470 PE=3 SV=1	18.82	SIPLYK
7	tr|A0A2U1PWT7|A0A2U1PWT7_ARTAN	Enolase OS=Artemisia annua OX=35608 GN=CTI12_AA102470 PE=3 SV=1	99	TAIAQAGYEGK
7	tr|A0A2U1PWT7|A0A2U1PWT7_ARTAN	Enolase OS=Artemisia annua OX=35608 GN=CTI12_AA102470 PE=3 SV=1	99	TAIAQAGYEGK
7	tr|A0A2U1PWT7|A0A2U1PWT7_ARTAN	Enolase OS=Artemisia annua OX=35608 GN=CTI12_AA102470 PE=3 SV=1	99	TAIAQAGYEGK
7	tr|A0A2U1PWT7|A0A2U1PWT7_ARTAN	Enolase OS=Artemisia annua OX=35608 GN=CTI12_AA102470 PE=3 SV=1	99	TAIAQAGYEGK
7	tr|A0A2U1PWT7|A0A2U1PWT7_ARTAN	Enolase OS=Artemisia annua OX=35608 GN=CTI12_AA102470 PE=3 SV=1	99	VNQIGSVTESIEAVK
7	tr|A0A2U1PWT7|A0A2U1PWT7_ARTAN	Enolase OS=Artemisia annua OX=35608 GN=CTI12_AA102470 PE=3 SV=1	99	VNQIGSVTESIEAVK
7	tr|A0A2U1PWT7|A0A2U1PWT7_ARTAN	Enolase OS=Artemisia annua OX=35608 GN=CTI12_AA102470 PE=3 SV=1	99	VNQIGSVTESIEAVK
7	tr|A0A2U1PWT7|A0A2U1PWT7_ARTAN	Enolase OS=Artemisia annua OX=35608 GN=CTI12_AA102470 PE=3 SV=1	99	VNQIGSVTESIEAVK
7	tr|A0A2U1PWT7|A0A2U1PWT7_ARTAN	Enolase OS=Artemisia annua OX=35608 GN=CTI12_AA102470 PE=3 SV=1	99	VNQIGSVTESIEAVK
7	tr|A0A2U1PWT7|A0A2U1PWT7_ARTAN	Enolase OS=Artemisia annua OX=35608 GN=CTI12_AA102470 PE=3 SV=1	99	VNQIGSVTESIEAVK
7	tr|A0A2U1PWT7|A0A2U1PWT7_ARTAN	Enolase OS=Artemisia annua OX=35608 GN=CTI12_AA102470 PE=3 SV=1	99	VNQIGSVTESIEAVK
7	tr|A0A2U1PWT7|A0A2U1PWT7_ARTAN	Enolase OS=Artemisia annua OX=35608 GN=CTI12_AA102470 PE=3 SV=1	98.36	VNQIGSVTESIEAVK
7	tr|A0A2U1PWT7|A0A2U1PWT7_ARTAN	Enolase OS=Artemisia annua OX=35608 GN=CTI12_AA102470 PE=3 SV=1	73.28	VNQIGSVTESIEAVK
7	tr|A0A2U1PWT7|A0A2U1PWT7_ARTAN	Enolase OS=Artemisia annua OX=35608 GN=CTI12_AA102470 PE=3 SV=1	60.21	VNQIGSVTESIEAVK
7	tr|A0A2U1PWT7|A0A2U1PWT7_ARTAN	Enolase OS=Artemisia annua OX=35608 GN=CTI12_AA102470 PE=3 SV=1	31.14	VNQIGSVTESIEAVK
7	tr|A0A2U1PWT7|A0A2U1PWT7_ARTAN	Enolase OS=Artemisia annua OX=35608 GN=CTI12_AA102470 PE=3 SV=1	24.45	VNQIGSVTESIEAVK
7	tr|A0A2U1PWT7|A0A2U1PWT7_ARTAN	Enolase OS=Artemisia annua OX=35608 GN=CTI12_AA102470 PE=3 SV=1	15.8	VNQIGSVTESIEAVK
7	tr|A0A2U1PWT7|A0A2U1PWT7_ARTAN	Enolase OS=Artemisia annua OX=35608 GN=CTI12_AA102470 PE=3 SV=1	96.53	VVIGMDVAASEFYGK
7	tr|A0A2U1PWT7|A0A2U1PWT7_ARTAN	Enolase OS=Artemisia annua OX=35608 GN=CTI12_AA102470 PE=3 SV=1	38.72	VVIGMDVAASEFYGK
7	tr|A0A2U1PWT7|A0A2U1PWT7_ARTAN	Enolase OS=Artemisia annua OX=35608 GN=CTI12_AA102470 PE=3 SV=1	57.39	YGQDATNVGDEGGFAPN
7	tr|A0A2U1PWT7|A0A2U1PWT7_ARTAN	Enolase OS=Artemisia annua OX=35608 GN=CTI12_AA102470 PE=3 SV=1	55.62	YGQDATNVGDEGGFAPN
7	tr|A0A2U1PWT7|A0A2U1PWT7_ARTAN	Enolase OS=Artemisia annua OX=35608 GN=CTI12_AA102470 PE=3 SV=1	50.73	YGQDATNVGDEGGFAPN
7	tr|A0A2U1PWT7|A0A2U1PWT7_ARTAN	Enolase OS=Artemisia annua OX=35608 GN=CTI12_AA102470 PE=3 SV=1	99	YGQDATNVGDEGGFAPNIQENK
7	tr|A0A2U1PWT7|A0A2U1PWT7_ARTAN	Enolase OS=Artemisia annua OX=35608 GN=CTI12_AA102470 PE=3 SV=1	17.75	YGQDATNVGDEGGFAPNIQENK
7	tr|A0A2U1PWT7|A0A2U1PWT7_ARTAN	Enolase OS=Artemisia annua OX=35608 GN=CTI12_AA102470 PE=3 SV=1	58.13	YNQLLR
8	tr|A0A2U1N9U0|A0A2U1N9U0_ARTAN	Aldolase-type TIM barrel OS=Artemisia annua OX=35608 GN=CTI12_AA288970 PE=3 SV=1	99	ALLGETNEFVGEK
8	tr|A0A2U1N9U0|A0A2U1N9U0_ARTAN	Aldolase-type TIM barrel OS=Artemisia annua OX=35608 GN=CTI12_AA288970 PE=3 SV=1	99	EAGTTMEVVAAQTQAIADK
8	tr|A0A2U1N9U0|A0A2U1N9U0_ARTAN	Aldolase-type TIM barrel OS=Artemisia annua OX=35608 GN=CTI12_AA288970 PE=3 SV=1	99	FFVGGNWK
8	tr|A0A2U1N9U0|A0A2U1N9U0_ARTAN	Aldolase-type TIM barrel OS=Artemisia annua OX=35608 GN=CTI12_AA288970 PE=3 SV=1	99	IIYGGSVSGSNCK
8	tr|A0A2U1N9U0|A0A2U1N9U0_ARTAN	Aldolase-type TIM barrel OS=Artemisia annua OX=35608 GN=CTI12_AA288970 PE=3 SV=1	99	RALLGETNEFVGEK
8	tr|A0A2U1N9U0|A0A2U1N9U0_ARTAN	Aldolase-type TIM barrel OS=Artemisia annua OX=35608 GN=CTI12_AA288970 PE=3 SV=1	99	SEIQVAAQNCWVK
8	tr|A0A2U1N9U0|A0A2U1N9U0_ARTAN	Aldolase-type TIM barrel OS=Artemisia annua OX=35608 GN=CTI12_AA288970 PE=3 SV=1	99	VASPAQAQEVH
8	tr|A0A2U1N9U0|A0A2U1N9U0_ARTAN	Aldolase-type TIM barrel OS=Artemisia annua OX=35608 GN=CTI12_AA288970 PE=3 SV=1	99	VASPAQAQEVHAGLRK
8	tr|A0A2U1N9U0|A0A2U1N9U0_ARTAN	Aldolase-type TIM barrel OS=Artemisia annua OX=35608 GN=CTI12_AA288970 PE=3 SV=1	99	VIACVGETLEQR
8	tr|A0A2U1N9U0|A0A2U1N9U0_ARTAN	Aldolase-type TIM barrel OS=Artemisia annua OX=35608 GN=CTI12_AA288970 PE=3 SV=1	99	VSADVSASTR
8	tr|A0A2U1N9U0|A0A2U1N9U0_ARTAN	Aldolase-type TIM barrel OS=Artemisia annua OX=35608 GN=CTI12_AA288970 PE=3 SV=1	99	SPAQAQEVHAGLR
8	tr|A0A2U1N9U0|A0A2U1N9U0_ARTAN	Aldolase-type TIM barrel OS=Artemisia annua OX=35608 GN=CTI12_AA288970 PE=3 SV=1	99	VASPAQAQEVHAGLR
8	tr|A0A2U1N9U0|A0A2U1N9U0_ARTAN	Aldolase-type TIM barrel OS=Artemisia annua OX=35608 GN=CTI12_AA288970 PE=3 SV=1	99	CNGTVDDVKK
8	tr|A0A2U1N9U0|A0A2U1N9U0_ARTAN	Aldolase-type TIM barrel OS=Artemisia annua OX=35608 GN=CTI12_AA288970 PE=3 SV=1	99	KVASPAQAQEVHAGLR
8	tr|A0A2U1N9U0|A0A2U1N9U0_ARTAN	Aldolase-type TIM barrel OS=Artemisia annua OX=35608 GN=CTI12_AA288970 PE=3 SV=1	99	LGETNEFVGEK
8	tr|A0A2U1N9U0|A0A2U1N9U0_ARTAN	Aldolase-type TIM barrel OS=Artemisia annua OX=35608 GN=CTI12_AA288970 PE=3 SV=1	90.25	GETNEFVGEK
8	tr|A0A2U1N9U0|A0A2U1N9U0_ARTAN	Aldolase-type TIM barrel OS=Artemisia annua OX=35608 GN=CTI12_AA288970 PE=3 SV=1	67.31	PAQAQEVHAGLR
8	tr|A0A2U1N9U0|A0A2U1N9U0_ARTAN	Aldolase-type TIM barrel OS=Artemisia annua OX=35608 GN=CTI12_AA288970 PE=3 SV=1	99	ALLGETNEFVGEK
8	tr|A0A2U1N9U0|A0A2U1N9U0_ARTAN	Aldolase-type TIM barrel OS=Artemisia annua OX=35608 GN=CTI12_AA288970 PE=3 SV=1	99	ALLGETNEFVGEK
8	tr|A0A2U1N9U0|A0A2U1N9U0_ARTAN	Aldolase-type TIM barrel OS=Artemisia annua OX=35608 GN=CTI12_AA288970 PE=3 SV=1	99	ALLGETNEFVGEK
8	tr|A0A2U1N9U0|A0A2U1N9U0_ARTAN	Aldolase-type TIM barrel OS=Artemisia annua OX=35608 GN=CTI12_AA288970 PE=3 SV=1	99	ALLGETNEFVGEK
8	tr|A0A2U1N9U0|A0A2U1N9U0_ARTAN	Aldolase-type TIM barrel OS=Artemisia annua OX=35608 GN=CTI12_AA288970 PE=3 SV=1	99	ALLGETNEFVGEK
8	tr|A0A2U1N9U0|A0A2U1N9U0_ARTAN	Aldolase-type TIM barrel OS=Artemisia annua OX=35608 GN=CTI12_AA288970 PE=3 SV=1	99	ALLGETNEFVGEK
8	tr|A0A2U1N9U0|A0A2U1N9U0_ARTAN	Aldolase-type TIM barrel OS=Artemisia annua OX=35608 GN=CTI12_AA288970 PE=3 SV=1	99	ALLGETNEFVGEK
8	tr|A0A2U1N9U0|A0A2U1N9U0_ARTAN	Aldolase-type TIM barrel OS=Artemisia annua OX=35608 GN=CTI12_AA288970 PE=3 SV=1	99	ALLGETNEFVGEK
8	tr|A0A2U1N9U0|A0A2U1N9U0_ARTAN	Aldolase-type TIM barrel OS=Artemisia annua OX=35608 GN=CTI12_AA288970 PE=3 SV=1	99	ALLGETNEFVGEK
8	tr|A0A2U1N9U0|A0A2U1N9U0_ARTAN	Aldolase-type TIM barrel OS=Artemisia annua OX=35608 GN=CTI12_AA288970 PE=3 SV=1	99	ALLGETNEFVGEK
8	tr|A0A2U1N9U0|A0A2U1N9U0_ARTAN	Aldolase-type TIM barrel OS=Artemisia annua OX=35608 GN=CTI12_AA288970 PE=3 SV=1	99	ALLGETNEFVGEK
8	tr|A0A2U1N9U0|A0A2U1N9U0_ARTAN	Aldolase-type TIM barrel OS=Artemisia annua OX=35608 GN=CTI12_AA288970 PE=3 SV=1	99	ALLGETNEFVGEK
8	tr|A0A2U1N9U0|A0A2U1N9U0_ARTAN	Aldolase-type TIM barrel OS=Artemisia annua OX=35608 GN=CTI12_AA288970 PE=3 SV=1	99	ALLGETNEFVGEK
8	tr|A0A2U1N9U0|A0A2U1N9U0_ARTAN	Aldolase-type TIM barrel OS=Artemisia annua OX=35608 GN=CTI12_AA288970 PE=3 SV=1	98.26	ALLGETNEFVGEK
8	tr|A0A2U1N9U0|A0A2U1N9U0_ARTAN	Aldolase-type TIM barrel OS=Artemisia annua OX=35608 GN=CTI12_AA288970 PE=3 SV=1	97.31	ALLGETNEFVGEK
8	tr|A0A2U1N9U0|A0A2U1N9U0_ARTAN	Aldolase-type TIM barrel OS=Artemisia annua OX=35608 GN=CTI12_AA288970 PE=3 SV=1	85.71	ALLGETNEFVGEK
8	tr|A0A2U1N9U0|A0A2U1N9U0_ARTAN	Aldolase-type TIM barrel OS=Artemisia annua OX=35608 GN=CTI12_AA288970 PE=3 SV=1	71.93	ALLGETNEFVGEK
8	tr|A0A2U1N9U0|A0A2U1N9U0_ARTAN	Aldolase-type TIM barrel OS=Artemisia annua OX=35608 GN=CTI12_AA288970 PE=3 SV=1	68.35	ALLGETNEFVGEK
8	tr|A0A2U1N9U0|A0A2U1N9U0_ARTAN	Aldolase-type TIM barrel OS=Artemisia annua OX=35608 GN=CTI12_AA288970 PE=3 SV=1	63	ALLGETNEFVGEK
8	tr|A0A2U1N9U0|A0A2U1N9U0_ARTAN	Aldolase-type TIM barrel OS=Artemisia annua OX=35608 GN=CTI12_AA288970 PE=3 SV=1	48.28	ALLGETNEFVGEK
8	tr|A0A2U1N9U0|A0A2U1N9U0_ARTAN	Aldolase-type TIM barrel OS=Artemisia annua OX=35608 GN=CTI12_AA288970 PE=3 SV=1	37.29	ALLGETNEFVGEK
8	tr|A0A2U1N9U0|A0A2U1N9U0_ARTAN	Aldolase-type TIM barrel OS=Artemisia annua OX=35608 GN=CTI12_AA288970 PE=3 SV=1	88.76	ALLGETNEFVGEKV
8	tr|A0A2U1N9U0|A0A2U1N9U0_ARTAN	Aldolase-type TIM barrel OS=Artemisia annua OX=35608 GN=CTI12_AA288970 PE=3 SV=1	99	EAGTTMEVVAAQTQAIADK
8	tr|A0A2U1N9U0|A0A2U1N9U0_ARTAN	Aldolase-type TIM barrel OS=Artemisia annua OX=35608 GN=CTI12_AA288970 PE=3 SV=1	99	EAGTTMEVVAAQTQAIADK
8	tr|A0A2U1N9U0|A0A2U1N9U0_ARTAN	Aldolase-type TIM barrel OS=Artemisia annua OX=35608 GN=CTI12_AA288970 PE=3 SV=1	96.02	EAGTTMEVVAAQTQAIADK
8	tr|A0A2U1N9U0|A0A2U1N9U0_ARTAN	Aldolase-type TIM barrel OS=Artemisia annua OX=35608 GN=CTI12_AA288970 PE=3 SV=1	94.92	EAGTTMEVVAAQTQAIADK
8	tr|A0A2U1N9U0|A0A2U1N9U0_ARTAN	Aldolase-type TIM barrel OS=Artemisia annua OX=35608 GN=CTI12_AA288970 PE=3 SV=1	94.49	EAGTTMEVVAAQTQAIADK
8	tr|A0A2U1N9U0|A0A2U1N9U0_ARTAN	Aldolase-type TIM barrel OS=Artemisia annua OX=35608 GN=CTI12_AA288970 PE=3 SV=1	98.69	FFVGGNWK
8	tr|A0A2U1N9U0|A0A2U1N9U0_ARTAN	Aldolase-type TIM barrel OS=Artemisia annua OX=35608 GN=CTI12_AA288970 PE=3 SV=1	33.42	FFVGGNWK
8	tr|A0A2U1N9U0|A0A2U1N9U0_ARTAN	Aldolase-type TIM barrel OS=Artemisia annua OX=35608 GN=CTI12_AA288970 PE=3 SV=1	99	IIYGGSVSGSNCK
8	tr|A0A2U1N9U0|A0A2U1N9U0_ARTAN	Aldolase-type TIM barrel OS=Artemisia annua OX=35608 GN=CTI12_AA288970 PE=3 SV=1	99	IIYGGSVSGSNCK
8	tr|A0A2U1N9U0|A0A2U1N9U0_ARTAN	Aldolase-type TIM barrel OS=Artemisia annua OX=35608 GN=CTI12_AA288970 PE=3 SV=1	99	IIYGGSVSGSNCK
8	tr|A0A2U1N9U0|A0A2U1N9U0_ARTAN	Aldolase-type TIM barrel OS=Artemisia annua OX=35608 GN=CTI12_AA288970 PE=3 SV=1	99	IIYGGSVSGSNCK
8	tr|A0A2U1N9U0|A0A2U1N9U0_ARTAN	Aldolase-type TIM barrel OS=Artemisia annua OX=35608 GN=CTI12_AA288970 PE=3 SV=1	99	IIYGGSVSGSNCK
8	tr|A0A2U1N9U0|A0A2U1N9U0_ARTAN	Aldolase-type TIM barrel OS=Artemisia annua OX=35608 GN=CTI12_AA288970 PE=3 SV=1	99	IIYGGSVSGSNCK
8	tr|A0A2U1N9U0|A0A2U1N9U0_ARTAN	Aldolase-type TIM barrel OS=Artemisia annua OX=35608 GN=CTI12_AA288970 PE=3 SV=1	99	IIYGGSVSGSNCK
8	tr|A0A2U1N9U0|A0A2U1N9U0_ARTAN	Aldolase-type TIM barrel OS=Artemisia annua OX=35608 GN=CTI12_AA288970 PE=3 SV=1	99	IIYGGSVSGSNCK
8	tr|A0A2U1N9U0|A0A2U1N9U0_ARTAN	Aldolase-type TIM barrel OS=Artemisia annua OX=35608 GN=CTI12_AA288970 PE=3 SV=1	97.67	IIYGGSVSGSNCK
8	tr|A0A2U1N9U0|A0A2U1N9U0_ARTAN	Aldolase-type TIM barrel OS=Artemisia annua OX=35608 GN=CTI12_AA288970 PE=3 SV=1	95.07	IIYGGSVSGSNCK
8	tr|A0A2U1N9U0|A0A2U1N9U0_ARTAN	Aldolase-type TIM barrel OS=Artemisia annua OX=35608 GN=CTI12_AA288970 PE=3 SV=1	77.56	IIYGGSVSGSNCK
8	tr|A0A2U1N9U0|A0A2U1N9U0_ARTAN	Aldolase-type TIM barrel OS=Artemisia annua OX=35608 GN=CTI12_AA288970 PE=3 SV=1	53.62	IIYGGSVSGSNCK
8	tr|A0A2U1N9U0|A0A2U1N9U0_ARTAN	Aldolase-type TIM barrel OS=Artemisia annua OX=35608 GN=CTI12_AA288970 PE=3 SV=1	36.75	IIYGGSVSGSNCK
8	tr|A0A2U1N9U0|A0A2U1N9U0_ARTAN	Aldolase-type TIM barrel OS=Artemisia annua OX=35608 GN=CTI12_AA288970 PE=3 SV=1	16.58	IIYGGSVSGSNCK
8	tr|A0A2U1N9U0|A0A2U1N9U0_ARTAN	Aldolase-type TIM barrel OS=Artemisia annua OX=35608 GN=CTI12_AA288970 PE=3 SV=1	99	KVASPAQAQEVHAGLR
8	tr|A0A2U1N9U0|A0A2U1N9U0_ARTAN	Aldolase-type TIM barrel OS=Artemisia annua OX=35608 GN=CTI12_AA288970 PE=3 SV=1	99	KVASPAQAQEVHAGLR
8	tr|A0A2U1N9U0|A0A2U1N9U0_ARTAN	Aldolase-type TIM barrel OS=Artemisia annua OX=35608 GN=CTI12_AA288970 PE=3 SV=1	26.22	KVASPAQAQEVHAGLR
8	tr|A0A2U1N9U0|A0A2U1N9U0_ARTAN	Aldolase-type TIM barrel OS=Artemisia annua OX=35608 GN=CTI12_AA288970 PE=3 SV=1	99	RALLGETNEFVGEK
8	tr|A0A2U1N9U0|A0A2U1N9U0_ARTAN	Aldolase-type TIM barrel OS=Artemisia annua OX=35608 GN=CTI12_AA288970 PE=3 SV=1	99	RALLGETNEFVGEK
8	tr|A0A2U1N9U0|A0A2U1N9U0_ARTAN	Aldolase-type TIM barrel OS=Artemisia annua OX=35608 GN=CTI12_AA288970 PE=3 SV=1	99	RALLGETNEFVGEK
8	tr|A0A2U1N9U0|A0A2U1N9U0_ARTAN	Aldolase-type TIM barrel OS=Artemisia annua OX=35608 GN=CTI12_AA288970 PE=3 SV=1	99	RALLGETNEFVGEK
8	tr|A0A2U1N9U0|A0A2U1N9U0_ARTAN	Aldolase-type TIM barrel OS=Artemisia annua OX=35608 GN=CTI12_AA288970 PE=3 SV=1	99	SEIQVAAQNCWVK
8	tr|A0A2U1N9U0|A0A2U1N9U0_ARTAN	Aldolase-type TIM barrel OS=Artemisia annua OX=35608 GN=CTI12_AA288970 PE=3 SV=1	99	SEIQVAAQNCWVK
8	tr|A0A2U1N9U0|A0A2U1N9U0_ARTAN	Aldolase-type TIM barrel OS=Artemisia annua OX=35608 GN=CTI12_AA288970 PE=3 SV=1	99	SEIQVAAQNCWVK
8	tr|A0A2U1N9U0|A0A2U1N9U0_ARTAN	Aldolase-type TIM barrel OS=Artemisia annua OX=35608 GN=CTI12_AA288970 PE=3 SV=1	99	SEIQVAAQNCWVK
8	tr|A0A2U1N9U0|A0A2U1N9U0_ARTAN	Aldolase-type TIM barrel OS=Artemisia annua OX=35608 GN=CTI12_AA288970 PE=3 SV=1	99	SEIQVAAQNCWVK
8	tr|A0A2U1N9U0|A0A2U1N9U0_ARTAN	Aldolase-type TIM barrel OS=Artemisia annua OX=35608 GN=CTI12_AA288970 PE=3 SV=1	99	SEIQVAAQNCWVK
8	tr|A0A2U1N9U0|A0A2U1N9U0_ARTAN	Aldolase-type TIM barrel OS=Artemisia annua OX=35608 GN=CTI12_AA288970 PE=3 SV=1	42.38	SPAQAQEVHAGLR
8	tr|A0A2U1N9U0|A0A2U1N9U0_ARTAN	Aldolase-type TIM barrel OS=Artemisia annua OX=35608 GN=CTI12_AA288970 PE=3 SV=1	49.42	VASPAQAQEVH
8	tr|A0A2U1N9U0|A0A2U1N9U0_ARTAN	Aldolase-type TIM barrel OS=Artemisia annua OX=35608 GN=CTI12_AA288970 PE=3 SV=1	99	VASPAQAQEVHAGLR
8	tr|A0A2U1N9U0|A0A2U1N9U0_ARTAN	Aldolase-type TIM barrel OS=Artemisia annua OX=35608 GN=CTI12_AA288970 PE=3 SV=1	99	VASPAQAQEVHAGLR
8	tr|A0A2U1N9U0|A0A2U1N9U0_ARTAN	Aldolase-type TIM barrel OS=Artemisia annua OX=35608 GN=CTI12_AA288970 PE=3 SV=1	99	VASPAQAQEVHAGLR
8	tr|A0A2U1N9U0|A0A2U1N9U0_ARTAN	Aldolase-type TIM barrel OS=Artemisia annua OX=35608 GN=CTI12_AA288970 PE=3 SV=1	97.67	VASPAQAQEVHAGLR
8	tr|A0A2U1N9U0|A0A2U1N9U0_ARTAN	Aldolase-type TIM barrel OS=Artemisia annua OX=35608 GN=CTI12_AA288970 PE=3 SV=1	95.45	VASPAQAQEVHAGLR
8	tr|A0A2U1N9U0|A0A2U1N9U0_ARTAN	Aldolase-type TIM barrel OS=Artemisia annua OX=35608 GN=CTI12_AA288970 PE=3 SV=1	93.88	VASPAQAQEVHAGLR
8	tr|A0A2U1N9U0|A0A2U1N9U0_ARTAN	Aldolase-type TIM barrel OS=Artemisia annua OX=35608 GN=CTI12_AA288970 PE=3 SV=1	92.27	VASPAQAQEVHAGLR
8	tr|A0A2U1N9U0|A0A2U1N9U0_ARTAN	Aldolase-type TIM barrel OS=Artemisia annua OX=35608 GN=CTI12_AA288970 PE=3 SV=1	74.37	VASPAQAQEVHAGLR
8	tr|A0A2U1N9U0|A0A2U1N9U0_ARTAN	Aldolase-type TIM barrel OS=Artemisia annua OX=35608 GN=CTI12_AA288970 PE=3 SV=1	71.34	VASPAQAQEVHAGLR
8	tr|A0A2U1N9U0|A0A2U1N9U0_ARTAN	Aldolase-type TIM barrel OS=Artemisia annua OX=35608 GN=CTI12_AA288970 PE=3 SV=1	39.84	VASPAQAQEVHAGLR
8	tr|A0A2U1N9U0|A0A2U1N9U0_ARTAN	Aldolase-type TIM barrel OS=Artemisia annua OX=35608 GN=CTI12_AA288970 PE=3 SV=1	25.48	VASPAQAQEVHAGLR
8	tr|A0A2U1N9U0|A0A2U1N9U0_ARTAN	Aldolase-type TIM barrel OS=Artemisia annua OX=35608 GN=CTI12_AA288970 PE=3 SV=1	23.65	VASPAQAQEVHAGLR
8	tr|A0A2U1N9U0|A0A2U1N9U0_ARTAN	Aldolase-type TIM barrel OS=Artemisia annua OX=35608 GN=CTI12_AA288970 PE=3 SV=1	23.65	VASPAQAQEVHAGLR
8	tr|A0A2U1N9U0|A0A2U1N9U0_ARTAN	Aldolase-type TIM barrel OS=Artemisia annua OX=35608 GN=CTI12_AA288970 PE=3 SV=1	99	VASPAQAQEVHAGLRK
8	tr|A0A2U1N9U0|A0A2U1N9U0_ARTAN	Aldolase-type TIM barrel OS=Artemisia annua OX=35608 GN=CTI12_AA288970 PE=3 SV=1	99	VASPAQAQEVHAGLRK
8	tr|A0A2U1N9U0|A0A2U1N9U0_ARTAN	Aldolase-type TIM barrel OS=Artemisia annua OX=35608 GN=CTI12_AA288970 PE=3 SV=1	40.73	VASPAQAQEVHAGLRK
8	tr|A0A2U1N9U0|A0A2U1N9U0_ARTAN	Aldolase-type TIM barrel OS=Artemisia annua OX=35608 GN=CTI12_AA288970 PE=3 SV=1	99	VIACVGETLEQR
8	tr|A0A2U1N9U0|A0A2U1N9U0_ARTAN	Aldolase-type TIM barrel OS=Artemisia annua OX=35608 GN=CTI12_AA288970 PE=3 SV=1	99	VIACVGETLEQR
8	tr|A0A2U1N9U0|A0A2U1N9U0_ARTAN	Aldolase-type TIM barrel OS=Artemisia annua OX=35608 GN=CTI12_AA288970 PE=3 SV=1	99	VIACVGETLEQR
8	tr|A0A2U1N9U0|A0A2U1N9U0_ARTAN	Aldolase-type TIM barrel OS=Artemisia annua OX=35608 GN=CTI12_AA288970 PE=3 SV=1	99	VIACVGETLEQR
8	tr|A0A2U1N9U0|A0A2U1N9U0_ARTAN	Aldolase-type TIM barrel OS=Artemisia annua OX=35608 GN=CTI12_AA288970 PE=3 SV=1	99	VIACVGETLEQR
8	tr|A0A2U1N9U0|A0A2U1N9U0_ARTAN	Aldolase-type TIM barrel OS=Artemisia annua OX=35608 GN=CTI12_AA288970 PE=3 SV=1	99	VIACVGETLEQR
8	tr|A0A2U1N9U0|A0A2U1N9U0_ARTAN	Aldolase-type TIM barrel OS=Artemisia annua OX=35608 GN=CTI12_AA288970 PE=3 SV=1	99	VIACVGETLEQR
8	tr|A0A2U1N9U0|A0A2U1N9U0_ARTAN	Aldolase-type TIM barrel OS=Artemisia annua OX=35608 GN=CTI12_AA288970 PE=3 SV=1	95.98	VIACVGETLEQR
8	tr|A0A2U1N9U0|A0A2U1N9U0_ARTAN	Aldolase-type TIM barrel OS=Artemisia annua OX=35608 GN=CTI12_AA288970 PE=3 SV=1	95.98	VIACVGETLEQR
8	tr|A0A2U1N9U0|A0A2U1N9U0_ARTAN	Aldolase-type TIM barrel OS=Artemisia annua OX=35608 GN=CTI12_AA288970 PE=3 SV=1	95.61	VIACVGETLEQR
8	tr|A0A2U1N9U0|A0A2U1N9U0_ARTAN	Aldolase-type TIM barrel OS=Artemisia annua OX=35608 GN=CTI12_AA288970 PE=3 SV=1	52.03	VIACVGETLEQR
8	tr|A0A2U1N9U0|A0A2U1N9U0_ARTAN	Aldolase-type TIM barrel OS=Artemisia annua OX=35608 GN=CTI12_AA288970 PE=3 SV=1	42.9	VIACVGETLEQR
8	tr|A0A2U1N9U0|A0A2U1N9U0_ARTAN	Aldolase-type TIM barrel OS=Artemisia annua OX=35608 GN=CTI12_AA288970 PE=3 SV=1	40.61	VIACVGETLEQR
8	tr|A0A2U1N9U0|A0A2U1N9U0_ARTAN	Aldolase-type TIM barrel OS=Artemisia annua OX=35608 GN=CTI12_AA288970 PE=3 SV=1	99	VSADVSASTR
8	tr|A0A2U1N9U0|A0A2U1N9U0_ARTAN	Aldolase-type TIM barrel OS=Artemisia annua OX=35608 GN=CTI12_AA288970 PE=3 SV=1	78.19	YEPVWAIGTGK
9	tr|A0A2U1N500|A0A2U1N500_ARTAN	PfkB-like carbohydrate kinase family protein OS=Artemisia annua OX=35608 GN=CTI12_AA307890 PE=4 SV=1	99	APGGAPANVACAVSK
9	tr|A0A2U1N500|A0A2U1N500_ARTAN	PfkB-like carbohydrate kinase family protein OS=Artemisia annua OX=35608 GN=CTI12_AA307890 PE=4 SV=1	99	ESELNMDLIK
9	tr|A0A2U1N500|A0A2U1N500_ARTAN	PfkB-like carbohydrate kinase family protein OS=Artemisia annua OX=35608 GN=CTI12_AA307890 PE=4 SV=1	99	LLVVTDGEK
9	tr|A0A2U1N500|A0A2U1N500_ARTAN	PfkB-like carbohydrate kinase family protein OS=Artemisia annua OX=35608 GN=CTI12_AA307890 PE=4 SV=1	99	NGVNADGVLFDEHAR
9	tr|A0A2U1N500|A0A2U1N500_ARTAN	PfkB-like carbohydrate kinase family protein OS=Artemisia annua OX=35608 GN=CTI12_AA307890 PE=4 SV=1	99	NPSADMLLK
9	tr|A0A2U1N500|A0A2U1N500_ARTAN	PfkB-like carbohydrate kinase family protein OS=Artemisia annua OX=35608 GN=CTI12_AA307890 PE=4 SV=1	99	QAGVLLSYDPNVR
9	tr|A0A2U1N500|A0A2U1N500_ARTAN	PfkB-like carbohydrate kinase family protein OS=Artemisia annua OX=35608 GN=CTI12_AA307890 PE=4 SV=1	99	QNGVNADGVLFDEHAR
9	tr|A0A2U1N500|A0A2U1N500_ARTAN	PfkB-like carbohydrate kinase family protein OS=Artemisia annua OX=35608 GN=CTI12_AA307890 PE=4 SV=1	99	VSDDEVEFLTQK
9	tr|A0A2U1N500|A0A2U1N500_ARTAN	PfkB-like carbohydrate kinase family protein OS=Artemisia annua OX=35608 GN=CTI12_AA307890 PE=4 SV=1	98.55	EFMFYR
9	tr|A0A2U1N500|A0A2U1N500_ARTAN	PfkB-like carbohydrate kinase family protein OS=Artemisia annua OX=35608 GN=CTI12_AA307890 PE=4 SV=1	98.29	QALAFSNACGAICTTK
9	tr|A0A2U1N500|A0A2U1N500_ARTAN	PfkB-like carbohydrate kinase family protein OS=Artemisia annua OX=35608 GN=CTI12_AA307890 PE=4 SV=1	97.69	EGINSIWK
9	tr|A0A2U1N500|A0A2U1N500_ARTAN	PfkB-like carbohydrate kinase family protein OS=Artemisia annua OX=35608 GN=CTI12_AA307890 PE=4 SV=1	95.65	ESELNMDLIKK
9	tr|A0A2U1N500|A0A2U1N500_ARTAN	PfkB-like carbohydrate kinase family protein OS=Artemisia annua OX=35608 GN=CTI12_AA307890 PE=4 SV=1	93.71	NDGEREFMFYR
9	tr|A0A2U1N500|A0A2U1N500_ARTAN	PfkB-like carbohydrate kinase family protein OS=Artemisia annua OX=35608 GN=CTI12_AA307890 PE=4 SV=1	59.96	SLWHDGLK
9	tr|A0A2U1N500|A0A2U1N500_ARTAN	PfkB-like carbohydrate kinase family protein OS=Artemisia annua OX=35608 GN=CTI12_AA307890 PE=4 SV=1	75.08	GVNADGVLFDEHAR
9	tr|A0A2U1N500|A0A2U1N500_ARTAN	PfkB-like carbohydrate kinase family protein OS=Artemisia annua OX=35608 GN=CTI12_AA307890 PE=4 SV=1	82.66	GGAPANVACAVSK
9	tr|A0A2U1N500|A0A2U1N500_ARTAN	PfkB-like carbohydrate kinase family protein OS=Artemisia annua OX=35608 GN=CTI12_AA307890 PE=4 SV=1	48.79	KGAIPALP
9	tr|A0A2U1N500|A0A2U1N500_ARTAN	PfkB-like carbohydrate kinase family protein OS=Artemisia annua OX=35608 GN=CTI12_AA307890 PE=4 SV=1	99	APGGAPANVACAVSK
9	tr|A0A2U1N500|A0A2U1N500_ARTAN	PfkB-like carbohydrate kinase family protein OS=Artemisia annua OX=35608 GN=CTI12_AA307890 PE=4 SV=1	99	APGGAPANVACAVSK
9	tr|A0A2U1N500|A0A2U1N500_ARTAN	PfkB-like carbohydrate kinase family protein OS=Artemisia annua OX=35608 GN=CTI12_AA307890 PE=4 SV=1	68.35	EFMFYR
9	tr|A0A2U1N500|A0A2U1N500_ARTAN	PfkB-like carbohydrate kinase family protein OS=Artemisia annua OX=35608 GN=CTI12_AA307890 PE=4 SV=1	63.28	EFMFYR
9	tr|A0A2U1N500|A0A2U1N500_ARTAN	PfkB-like carbohydrate kinase family protein OS=Artemisia annua OX=35608 GN=CTI12_AA307890 PE=4 SV=1	54	EFMFYR
9	tr|A0A2U1N500|A0A2U1N500_ARTAN	PfkB-like carbohydrate kinase family protein OS=Artemisia annua OX=35608 GN=CTI12_AA307890 PE=4 SV=1	96.64	EGINSIWK
9	tr|A0A2U1N500|A0A2U1N500_ARTAN	PfkB-like carbohydrate kinase family protein OS=Artemisia annua OX=35608 GN=CTI12_AA307890 PE=4 SV=1	30.03	EGINSIWK
9	tr|A0A2U1N500|A0A2U1N500_ARTAN	PfkB-like carbohydrate kinase family protein OS=Artemisia annua OX=35608 GN=CTI12_AA307890 PE=4 SV=1	94.78	ESELNMDLIK
9	tr|A0A2U1N500|A0A2U1N500_ARTAN	PfkB-like carbohydrate kinase family protein OS=Artemisia annua OX=35608 GN=CTI12_AA307890 PE=4 SV=1	19.33	ESELNMDLIK
9	tr|A0A2U1N500|A0A2U1N500_ARTAN	PfkB-like carbohydrate kinase family protein OS=Artemisia annua OX=35608 GN=CTI12_AA307890 PE=4 SV=1	92.21	ESELNMDLIKK
9	tr|A0A2U1N500|A0A2U1N500_ARTAN	PfkB-like carbohydrate kinase family protein OS=Artemisia annua OX=35608 GN=CTI12_AA307890 PE=4 SV=1	88.61	ESELNMDLIKK
9	tr|A0A2U1N500|A0A2U1N500_ARTAN	PfkB-like carbohydrate kinase family protein OS=Artemisia annua OX=35608 GN=CTI12_AA307890 PE=4 SV=1	85.8	ESELNMDLIKK
9	tr|A0A2U1N500|A0A2U1N500_ARTAN	PfkB-like carbohydrate kinase family protein OS=Artemisia annua OX=35608 GN=CTI12_AA307890 PE=4 SV=1	78.61	ESELNMDLIKK
9	tr|A0A2U1N500|A0A2U1N500_ARTAN	PfkB-like carbohydrate kinase family protein OS=Artemisia annua OX=35608 GN=CTI12_AA307890 PE=4 SV=1	77.56	ESELNMDLIKK
9	tr|A0A2U1N500|A0A2U1N500_ARTAN	PfkB-like carbohydrate kinase family protein OS=Artemisia annua OX=35608 GN=CTI12_AA307890 PE=4 SV=1	22.94	ESELNMDLIKK
9	tr|A0A2U1N500|A0A2U1N500_ARTAN	PfkB-like carbohydrate kinase family protein OS=Artemisia annua OX=35608 GN=CTI12_AA307890 PE=4 SV=1	98.74	LLVVTDGEK
9	tr|A0A2U1N500|A0A2U1N500_ARTAN	PfkB-like carbohydrate kinase family protein OS=Artemisia annua OX=35608 GN=CTI12_AA307890 PE=4 SV=1	96.09	LLVVTDGEK
9	tr|A0A2U1N500|A0A2U1N500_ARTAN	PfkB-like carbohydrate kinase family protein OS=Artemisia annua OX=35608 GN=CTI12_AA307890 PE=4 SV=1	94.49	LLVVTDGEK
9	tr|A0A2U1N500|A0A2U1N500_ARTAN	PfkB-like carbohydrate kinase family protein OS=Artemisia annua OX=35608 GN=CTI12_AA307890 PE=4 SV=1	93.44	NDGEREFMFYR
9	tr|A0A2U1N500|A0A2U1N500_ARTAN	PfkB-like carbohydrate kinase family protein OS=Artemisia annua OX=35608 GN=CTI12_AA307890 PE=4 SV=1	54.38	NDGEREFMFYR
9	tr|A0A2U1N500|A0A2U1N500_ARTAN	PfkB-like carbohydrate kinase family protein OS=Artemisia annua OX=35608 GN=CTI12_AA307890 PE=4 SV=1	99	NGVNADGVLFDEHAR
9	tr|A0A2U1N500|A0A2U1N500_ARTAN	PfkB-like carbohydrate kinase family protein OS=Artemisia annua OX=35608 GN=CTI12_AA307890 PE=4 SV=1	99	NGVNADGVLFDEHAR
9	tr|A0A2U1N500|A0A2U1N500_ARTAN	PfkB-like carbohydrate kinase family protein OS=Artemisia annua OX=35608 GN=CTI12_AA307890 PE=4 SV=1	99	NGVNADGVLFDEHAR
9	tr|A0A2U1N500|A0A2U1N500_ARTAN	PfkB-like carbohydrate kinase family protein OS=Artemisia annua OX=35608 GN=CTI12_AA307890 PE=4 SV=1	99	NGVNADGVLFDEHAR
9	tr|A0A2U1N500|A0A2U1N500_ARTAN	PfkB-like carbohydrate kinase family protein OS=Artemisia annua OX=35608 GN=CTI12_AA307890 PE=4 SV=1	99	NGVNADGVLFDEHAR
9	tr|A0A2U1N500|A0A2U1N500_ARTAN	PfkB-like carbohydrate kinase family protein OS=Artemisia annua OX=35608 GN=CTI12_AA307890 PE=4 SV=1	99	NGVNADGVLFDEHAR
9	tr|A0A2U1N500|A0A2U1N500_ARTAN	PfkB-like carbohydrate kinase family protein OS=Artemisia annua OX=35608 GN=CTI12_AA307890 PE=4 SV=1	97.73	NGVNADGVLFDEHAR
9	tr|A0A2U1N500|A0A2U1N500_ARTAN	PfkB-like carbohydrate kinase family protein OS=Artemisia annua OX=35608 GN=CTI12_AA307890 PE=4 SV=1	97.51	NGVNADGVLFDEHAR
9	tr|A0A2U1N500|A0A2U1N500_ARTAN	PfkB-like carbohydrate kinase family protein OS=Artemisia annua OX=35608 GN=CTI12_AA307890 PE=4 SV=1	43.2	NGVNADGVLFDEHAR
9	tr|A0A2U1N500|A0A2U1N500_ARTAN	PfkB-like carbohydrate kinase family protein OS=Artemisia annua OX=35608 GN=CTI12_AA307890 PE=4 SV=1	17.09	NGVNADGVLFDEHAR
9	tr|A0A2U1N500|A0A2U1N500_ARTAN	PfkB-like carbohydrate kinase family protein OS=Artemisia annua OX=35608 GN=CTI12_AA307890 PE=4 SV=1	99	NPSADMLLK
9	tr|A0A2U1N500|A0A2U1N500_ARTAN	PfkB-like carbohydrate kinase family protein OS=Artemisia annua OX=35608 GN=CTI12_AA307890 PE=4 SV=1	97.23	NPSADMLLK
9	tr|A0A2U1N500|A0A2U1N500_ARTAN	PfkB-like carbohydrate kinase family protein OS=Artemisia annua OX=35608 GN=CTI12_AA307890 PE=4 SV=1	60.03	NPSADMLLK
9	tr|A0A2U1N500|A0A2U1N500_ARTAN	PfkB-like carbohydrate kinase family protein OS=Artemisia annua OX=35608 GN=CTI12_AA307890 PE=4 SV=1	39.86	NPSADMLLK
9	tr|A0A2U1N500|A0A2U1N500_ARTAN	PfkB-like carbohydrate kinase family protein OS=Artemisia annua OX=35608 GN=CTI12_AA307890 PE=4 SV=1	26.55	NPSADMLLK
9	tr|A0A2U1N500|A0A2U1N500_ARTAN	PfkB-like carbohydrate kinase family protein OS=Artemisia annua OX=35608 GN=CTI12_AA307890 PE=4 SV=1	99	QAGVLLSYDPNVR
9	tr|A0A2U1N500|A0A2U1N500_ARTAN	PfkB-like carbohydrate kinase family protein OS=Artemisia annua OX=35608 GN=CTI12_AA307890 PE=4 SV=1	99	QAGVLLSYDPNVR
9	tr|A0A2U1N500|A0A2U1N500_ARTAN	PfkB-like carbohydrate kinase family protein OS=Artemisia annua OX=35608 GN=CTI12_AA307890 PE=4 SV=1	88	QAGVLLSYDPNVR
9	tr|A0A2U1N500|A0A2U1N500_ARTAN	PfkB-like carbohydrate kinase family protein OS=Artemisia annua OX=35608 GN=CTI12_AA307890 PE=4 SV=1	67.91	QAGVLLSYDPNVR
9	tr|A0A2U1N500|A0A2U1N500_ARTAN	PfkB-like carbohydrate kinase family protein OS=Artemisia annua OX=35608 GN=CTI12_AA307890 PE=4 SV=1	94.42	QALAFSNACGAICTTK
9	tr|A0A2U1N500|A0A2U1N500_ARTAN	PfkB-like carbohydrate kinase family protein OS=Artemisia annua OX=35608 GN=CTI12_AA307890 PE=4 SV=1	90.37	QALAFSNACGAICTTK
9	tr|A0A2U1N500|A0A2U1N500_ARTAN	PfkB-like carbohydrate kinase family protein OS=Artemisia annua OX=35608 GN=CTI12_AA307890 PE=4 SV=1	99	QNGVNADGVLFDEHAR
9	tr|A0A2U1N500|A0A2U1N500_ARTAN	PfkB-like carbohydrate kinase family protein OS=Artemisia annua OX=35608 GN=CTI12_AA307890 PE=4 SV=1	99	QNGVNADGVLFDEHAR
9	tr|A0A2U1N500|A0A2U1N500_ARTAN	PfkB-like carbohydrate kinase family protein OS=Artemisia annua OX=35608 GN=CTI12_AA307890 PE=4 SV=1	99	QNGVNADGVLFDEHAR
9	tr|A0A2U1N500|A0A2U1N500_ARTAN	PfkB-like carbohydrate kinase family protein OS=Artemisia annua OX=35608 GN=CTI12_AA307890 PE=4 SV=1	99	QNGVNADGVLFDEHAR
9	tr|A0A2U1N500|A0A2U1N500_ARTAN	PfkB-like carbohydrate kinase family protein OS=Artemisia annua OX=35608 GN=CTI12_AA307890 PE=4 SV=1	99	QNGVNADGVLFDEHAR
9	tr|A0A2U1N500|A0A2U1N500_ARTAN	PfkB-like carbohydrate kinase family protein OS=Artemisia annua OX=35608 GN=CTI12_AA307890 PE=4 SV=1	99	QNGVNADGVLFDEHAR
9	tr|A0A2U1N500|A0A2U1N500_ARTAN	PfkB-like carbohydrate kinase family protein OS=Artemisia annua OX=35608 GN=CTI12_AA307890 PE=4 SV=1	99	QNGVNADGVLFDEHAR
9	tr|A0A2U1N500|A0A2U1N500_ARTAN	PfkB-like carbohydrate kinase family protein OS=Artemisia annua OX=35608 GN=CTI12_AA307890 PE=4 SV=1	99	QNGVNADGVLFDEHAR
9	tr|A0A2U1N500|A0A2U1N500_ARTAN	PfkB-like carbohydrate kinase family protein OS=Artemisia annua OX=35608 GN=CTI12_AA307890 PE=4 SV=1	99	QNGVNADGVLFDEHAR
9	tr|A0A2U1N500|A0A2U1N500_ARTAN	PfkB-like carbohydrate kinase family protein OS=Artemisia annua OX=35608 GN=CTI12_AA307890 PE=4 SV=1	99	QNGVNADGVLFDEHAR
9	tr|A0A2U1N500|A0A2U1N500_ARTAN	PfkB-like carbohydrate kinase family protein OS=Artemisia annua OX=35608 GN=CTI12_AA307890 PE=4 SV=1	99	QNGVNADGVLFDEHAR
9	tr|A0A2U1N500|A0A2U1N500_ARTAN	PfkB-like carbohydrate kinase family protein OS=Artemisia annua OX=35608 GN=CTI12_AA307890 PE=4 SV=1	97.27	QNGVNADGVLFDEHAR
9	tr|A0A2U1N500|A0A2U1N500_ARTAN	PfkB-like carbohydrate kinase family protein OS=Artemisia annua OX=35608 GN=CTI12_AA307890 PE=4 SV=1	97.27	QNGVNADGVLFDEHAR
9	tr|A0A2U1N500|A0A2U1N500_ARTAN	PfkB-like carbohydrate kinase family protein OS=Artemisia annua OX=35608 GN=CTI12_AA307890 PE=4 SV=1	95.61	QNGVNADGVLFDEHAR
9	tr|A0A2U1N500|A0A2U1N500_ARTAN	PfkB-like carbohydrate kinase family protein OS=Artemisia annua OX=35608 GN=CTI12_AA307890 PE=4 SV=1	68.73	QNGVNADGVLFDEHAR
9	tr|A0A2U1N500|A0A2U1N500_ARTAN	PfkB-like carbohydrate kinase family protein OS=Artemisia annua OX=35608 GN=CTI12_AA307890 PE=4 SV=1	68.73	QNGVNADGVLFDEHAR
9	tr|A0A2U1N500|A0A2U1N500_ARTAN	PfkB-like carbohydrate kinase family protein OS=Artemisia annua OX=35608 GN=CTI12_AA307890 PE=4 SV=1	68.38	QNGVNADGVLFDEHAR
9	tr|A0A2U1N500|A0A2U1N500_ARTAN	PfkB-like carbohydrate kinase family protein OS=Artemisia annua OX=35608 GN=CTI12_AA307890 PE=4 SV=1	62.1	QNGVNADGVLFDEHAR
9	tr|A0A2U1N500|A0A2U1N500_ARTAN	PfkB-like carbohydrate kinase family protein OS=Artemisia annua OX=35608 GN=CTI12_AA307890 PE=4 SV=1	48.15	QNGVNADGVLFDEHAR
9	tr|A0A2U1N500|A0A2U1N500_ARTAN	PfkB-like carbohydrate kinase family protein OS=Artemisia annua OX=35608 GN=CTI12_AA307890 PE=4 SV=1	41.82	QNGVNADGVLFDEHAR
9	tr|A0A2U1N500|A0A2U1N500_ARTAN	PfkB-like carbohydrate kinase family protein OS=Artemisia annua OX=35608 GN=CTI12_AA307890 PE=4 SV=1	41.82	QNGVNADGVLFDEHAR
9	tr|A0A2U1N500|A0A2U1N500_ARTAN	PfkB-like carbohydrate kinase family protein OS=Artemisia annua OX=35608 GN=CTI12_AA307890 PE=4 SV=1	38.02	QNGVNADGVLFDEHAR
9	tr|A0A2U1N500|A0A2U1N500_ARTAN	PfkB-like carbohydrate kinase family protein OS=Artemisia annua OX=35608 GN=CTI12_AA307890 PE=4 SV=1	19.82	QNGVNADGVLFDEHAR
9	tr|A0A2U1N500|A0A2U1N500_ARTAN	PfkB-like carbohydrate kinase family protein OS=Artemisia annua OX=35608 GN=CTI12_AA307890 PE=4 SV=1	16.45	QNGVNADGVLFDEHAR
9	tr|A0A2U1N500|A0A2U1N500_ARTAN	PfkB-like carbohydrate kinase family protein OS=Artemisia annua OX=35608 GN=CTI12_AA307890 PE=4 SV=1	99	VSDDEVEFLTQK
9	tr|A0A2U1N500|A0A2U1N500_ARTAN	PfkB-like carbohydrate kinase family protein OS=Artemisia annua OX=35608 GN=CTI12_AA307890 PE=4 SV=1	97.52	VSDDEVEFLTQK
9	tr|A0A2U1N500|A0A2U1N500_ARTAN	PfkB-like carbohydrate kinase family protein OS=Artemisia annua OX=35608 GN=CTI12_AA307890 PE=4 SV=1	67.91	VSDDEVEFLTQK
10	tr|A0A2U1LL70|A0A2U1LL70_ARTAN; tr|A0A2U1LL69|A0A2U1LL69_ARTAN	Monodehydroascorbate reductase OS=Artemisia annua OX=35608 GN=CTI12_AA476800 PE=4 SV=1; Monodehydroascorbate reductase OS=Artemisia annua OX=35608 GN=CTI12_AA476800 PE=4 SV=1	99	AQPPASSLEVLAK
10	tr|A0A2U1LL70|A0A2U1LL70_ARTAN; tr|A0A2U1LL69|A0A2U1LL69_ARTAN	Monodehydroascorbate reductase OS=Artemisia annua OX=35608 GN=CTI12_AA476800 PE=4 SV=1; Monodehydroascorbate reductase OS=Artemisia annua OX=35608 GN=CTI12_AA476800 PE=4 SV=1	99	EAVAPYERPALSK
10	tr|A0A2U1LL70|A0A2U1LL70_ARTAN; tr|A0A2U1LL69|A0A2U1LL69_ARTAN	Monodehydroascorbate reductase OS=Artemisia annua OX=35608 GN=CTI12_AA476800 PE=4 SV=1; Monodehydroascorbate reductase OS=Artemisia annua OX=35608 GN=CTI12_AA476800 PE=4 SV=1	99	EGLEFASK
10	tr|A0A2U1LL70|A0A2U1LL70_ARTAN; tr|A0A2U1LL69|A0A2U1LL69_ARTAN	Monodehydroascorbate reductase OS=Artemisia annua OX=35608 GN=CTI12_AA476800 PE=4 SV=1; Monodehydroascorbate reductase OS=Artemisia annua OX=35608 GN=CTI12_AA476800 PE=4 SV=1	99	EIDDADKLAEAIK
10	tr|A0A2U1LL70|A0A2U1LL70_ARTAN; tr|A0A2U1LL69|A0A2U1LL69_ARTAN	Monodehydroascorbate reductase OS=Artemisia annua OX=35608 GN=CTI12_AA476800 PE=4 SV=1; Monodehydroascorbate reductase OS=Artemisia annua OX=35608 GN=CTI12_AA476800 PE=4 SV=1	99	GTVASGFTQNDAGEVK
10	tr|A0A2U1LL70|A0A2U1LL70_ARTAN; tr|A0A2U1LL69|A0A2U1LL69_ARTAN	Monodehydroascorbate reductase OS=Artemisia annua OX=35608 GN=CTI12_AA476800 PE=4 SV=1; Monodehydroascorbate reductase OS=Artemisia annua OX=35608 GN=CTI12_AA476800 PE=4 SV=1	99	LTDFKVEGADAK
10	tr|A0A2U1LL70|A0A2U1LL70_ARTAN; tr|A0A2U1LL69|A0A2U1LL69_ARTAN	Monodehydroascorbate reductase OS=Artemisia annua OX=35608 GN=CTI12_AA476800 PE=4 SV=1; Monodehydroascorbate reductase OS=Artemisia annua OX=35608 GN=CTI12_AA476800 PE=4 SV=1	99	QGVQPGELAIISK
10	tr|A0A2U1LL70|A0A2U1LL70_ARTAN; tr|A0A2U1LL69|A0A2U1LL69_ARTAN	Monodehydroascorbate reductase OS=Artemisia annua OX=35608 GN=CTI12_AA476800 PE=4 SV=1; Monodehydroascorbate reductase OS=Artemisia annua OX=35608 GN=CTI12_AA476800 PE=4 SV=1	99	TLTSAAGDTFK
10	tr|A0A2U1LL70|A0A2U1LL70_ARTAN; tr|A0A2U1LL69|A0A2U1LL69_ARTAN	Monodehydroascorbate reductase OS=Artemisia annua OX=35608 GN=CTI12_AA476800 PE=4 SV=1; Monodehydroascorbate reductase OS=Artemisia annua OX=35608 GN=CTI12_AA476800 PE=4 SV=1	98.48	TDAFFK
10	tr|A0A2U1LL70|A0A2U1LL70_ARTAN; tr|A0A2U1LL69|A0A2U1LL69_ARTAN	Monodehydroascorbate reductase OS=Artemisia annua OX=35608 GN=CTI12_AA476800 PE=4 SV=1; Monodehydroascorbate reductase OS=Artemisia annua OX=35608 GN=CTI12_AA476800 PE=4 SV=1	97.62	FGSYWIK
10	tr|A0A2U1LL70|A0A2U1LL70_ARTAN; tr|A0A2U1LL69|A0A2U1LL69_ARTAN	Monodehydroascorbate reductase OS=Artemisia annua OX=35608 GN=CTI12_AA476800 PE=4 SV=1; Monodehydroascorbate reductase OS=Artemisia annua OX=35608 GN=CTI12_AA476800 PE=4 SV=1	99	PLTNLFK
10	tr|A0A2U1LL70|A0A2U1LL70_ARTAN; tr|A0A2U1LL69|A0A2U1LL69_ARTAN	Monodehydroascorbate reductase OS=Artemisia annua OX=35608 GN=CTI12_AA476800 PE=4 SV=1; Monodehydroascorbate reductase OS=Artemisia annua OX=35608 GN=CTI12_AA476800 PE=4 SV=1	85.68	LYGDIR
10	tr|A0A2U1LL70|A0A2U1LL70_ARTAN; tr|A0A2U1LL69|A0A2U1LL69_ARTAN	Monodehydroascorbate reductase OS=Artemisia annua OX=35608 GN=CTI12_AA476800 PE=4 SV=1; Monodehydroascorbate reductase OS=Artemisia annua OX=35608 GN=CTI12_AA476800 PE=4 SV=1	45.1	NILYLR
10	tr|A0A2U1LL70|A0A2U1LL70_ARTAN; tr|A0A2U1LL69|A0A2U1LL69_ARTAN	Monodehydroascorbate reductase OS=Artemisia annua OX=35608 GN=CTI12_AA476800 PE=4 SV=1; Monodehydroascorbate reductase OS=Artemisia annua OX=35608 GN=CTI12_AA476800 PE=4 SV=1	99	TDFKVEGADAK
10	tr|A0A2U1LL70|A0A2U1LL70_ARTAN; tr|A0A2U1LL69|A0A2U1LL69_ARTAN	Monodehydroascorbate reductase OS=Artemisia annua OX=35608 GN=CTI12_AA476800 PE=4 SV=1; Monodehydroascorbate reductase OS=Artemisia annua OX=35608 GN=CTI12_AA476800 PE=4 SV=1	99	EAVAPYERPA
10	tr|A0A2U1LL70|A0A2U1LL70_ARTAN; tr|A0A2U1LL69|A0A2U1LL69_ARTAN	Monodehydroascorbate reductase OS=Artemisia annua OX=35608 GN=CTI12_AA476800 PE=4 SV=1; Monodehydroascorbate reductase OS=Artemisia annua OX=35608 GN=CTI12_AA476800 PE=4 SV=1	97.36	EAVAPYERPAL
10	tr|A0A2U1LL70|A0A2U1LL70_ARTAN; tr|A0A2U1LL69|A0A2U1LL69_ARTAN	Monodehydroascorbate reductase OS=Artemisia annua OX=35608 GN=CTI12_AA476800 PE=4 SV=1; Monodehydroascorbate reductase OS=Artemisia annua OX=35608 GN=CTI12_AA476800 PE=4 SV=1	95.35	GTVASGFTQNDAGEVKEVK
10	tr|A0A2U1LL70|A0A2U1LL70_ARTAN; tr|A0A2U1LL69|A0A2U1LL69_ARTAN	Monodehydroascorbate reductase OS=Artemisia annua OX=35608 GN=CTI12_AA476800 PE=4 SV=1; Monodehydroascorbate reductase OS=Artemisia annua OX=35608 GN=CTI12_AA476800 PE=4 SV=1	51.47	FGSYWIKDGK
10	tr|A0A2U1LL70|A0A2U1LL70_ARTAN; tr|A0A2U1LL69|A0A2U1LL69_ARTAN	Monodehydroascorbate reductase OS=Artemisia annua OX=35608 GN=CTI12_AA476800 PE=4 SV=1; Monodehydroascorbate reductase OS=Artemisia annua OX=35608 GN=CTI12_AA476800 PE=4 SV=1	63.05	AQPPASSLE
10	tr|A0A2U1LL70|A0A2U1LL70_ARTAN; tr|A0A2U1LL69|A0A2U1LL69_ARTAN	Monodehydroascorbate reductase OS=Artemisia annua OX=35608 GN=CTI12_AA476800 PE=4 SV=1; Monodehydroascorbate reductase OS=Artemisia annua OX=35608 GN=CTI12_AA476800 PE=4 SV=1	20.46	AQPPASSLEV
10	tr|A0A2U1LL70|A0A2U1LL70_ARTAN; tr|A0A2U1LL69|A0A2U1LL69_ARTAN	Monodehydroascorbate reductase OS=Artemisia annua OX=35608 GN=CTI12_AA476800 PE=4 SV=1; Monodehydroascorbate reductase OS=Artemisia annua OX=35608 GN=CTI12_AA476800 PE=4 SV=1	99	AQPPASSLEVLAK
10	tr|A0A2U1LL70|A0A2U1LL70_ARTAN; tr|A0A2U1LL69|A0A2U1LL69_ARTAN	Monodehydroascorbate reductase OS=Artemisia annua OX=35608 GN=CTI12_AA476800 PE=4 SV=1; Monodehydroascorbate reductase OS=Artemisia annua OX=35608 GN=CTI12_AA476800 PE=4 SV=1	99	AQPPASSLEVLAK
10	tr|A0A2U1LL70|A0A2U1LL70_ARTAN; tr|A0A2U1LL69|A0A2U1LL69_ARTAN	Monodehydroascorbate reductase OS=Artemisia annua OX=35608 GN=CTI12_AA476800 PE=4 SV=1; Monodehydroascorbate reductase OS=Artemisia annua OX=35608 GN=CTI12_AA476800 PE=4 SV=1	99	AQPPASSLEVLAK
10	tr|A0A2U1LL70|A0A2U1LL70_ARTAN; tr|A0A2U1LL69|A0A2U1LL69_ARTAN	Monodehydroascorbate reductase OS=Artemisia annua OX=35608 GN=CTI12_AA476800 PE=4 SV=1; Monodehydroascorbate reductase OS=Artemisia annua OX=35608 GN=CTI12_AA476800 PE=4 SV=1	99	AQPPASSLEVLAK
10	tr|A0A2U1LL70|A0A2U1LL70_ARTAN; tr|A0A2U1LL69|A0A2U1LL69_ARTAN	Monodehydroascorbate reductase OS=Artemisia annua OX=35608 GN=CTI12_AA476800 PE=4 SV=1; Monodehydroascorbate reductase OS=Artemisia annua OX=35608 GN=CTI12_AA476800 PE=4 SV=1	99	AQPPASSLEVLAK
10	tr|A0A2U1LL70|A0A2U1LL70_ARTAN; tr|A0A2U1LL69|A0A2U1LL69_ARTAN	Monodehydroascorbate reductase OS=Artemisia annua OX=35608 GN=CTI12_AA476800 PE=4 SV=1; Monodehydroascorbate reductase OS=Artemisia annua OX=35608 GN=CTI12_AA476800 PE=4 SV=1	99	AQPPASSLEVLAK
10	tr|A0A2U1LL70|A0A2U1LL70_ARTAN; tr|A0A2U1LL69|A0A2U1LL69_ARTAN	Monodehydroascorbate reductase OS=Artemisia annua OX=35608 GN=CTI12_AA476800 PE=4 SV=1; Monodehydroascorbate reductase OS=Artemisia annua OX=35608 GN=CTI12_AA476800 PE=4 SV=1	99	AQPPASSLEVLAK
10	tr|A0A2U1LL70|A0A2U1LL70_ARTAN; tr|A0A2U1LL69|A0A2U1LL69_ARTAN	Monodehydroascorbate reductase OS=Artemisia annua OX=35608 GN=CTI12_AA476800 PE=4 SV=1; Monodehydroascorbate reductase OS=Artemisia annua OX=35608 GN=CTI12_AA476800 PE=4 SV=1	99	AQPPASSLEVLAK
10	tr|A0A2U1LL70|A0A2U1LL70_ARTAN; tr|A0A2U1LL69|A0A2U1LL69_ARTAN	Monodehydroascorbate reductase OS=Artemisia annua OX=35608 GN=CTI12_AA476800 PE=4 SV=1; Monodehydroascorbate reductase OS=Artemisia annua OX=35608 GN=CTI12_AA476800 PE=4 SV=1	99	AQPPASSLEVLAK
10	tr|A0A2U1LL70|A0A2U1LL70_ARTAN; tr|A0A2U1LL69|A0A2U1LL69_ARTAN	Monodehydroascorbate reductase OS=Artemisia annua OX=35608 GN=CTI12_AA476800 PE=4 SV=1; Monodehydroascorbate reductase OS=Artemisia annua OX=35608 GN=CTI12_AA476800 PE=4 SV=1	99	AQPPASSLEVLAK
10	tr|A0A2U1LL70|A0A2U1LL70_ARTAN; tr|A0A2U1LL69|A0A2U1LL69_ARTAN	Monodehydroascorbate reductase OS=Artemisia annua OX=35608 GN=CTI12_AA476800 PE=4 SV=1; Monodehydroascorbate reductase OS=Artemisia annua OX=35608 GN=CTI12_AA476800 PE=4 SV=1	99	AQPPASSLEVLAK
10	tr|A0A2U1LL70|A0A2U1LL70_ARTAN; tr|A0A2U1LL69|A0A2U1LL69_ARTAN	Monodehydroascorbate reductase OS=Artemisia annua OX=35608 GN=CTI12_AA476800 PE=4 SV=1; Monodehydroascorbate reductase OS=Artemisia annua OX=35608 GN=CTI12_AA476800 PE=4 SV=1	99	AQPPASSLEVLAK
10	tr|A0A2U1LL70|A0A2U1LL70_ARTAN; tr|A0A2U1LL69|A0A2U1LL69_ARTAN	Monodehydroascorbate reductase OS=Artemisia annua OX=35608 GN=CTI12_AA476800 PE=4 SV=1; Monodehydroascorbate reductase OS=Artemisia annua OX=35608 GN=CTI12_AA476800 PE=4 SV=1	99	AQPPASSLEVLAK
10	tr|A0A2U1LL70|A0A2U1LL70_ARTAN; tr|A0A2U1LL69|A0A2U1LL69_ARTAN	Monodehydroascorbate reductase OS=Artemisia annua OX=35608 GN=CTI12_AA476800 PE=4 SV=1; Monodehydroascorbate reductase OS=Artemisia annua OX=35608 GN=CTI12_AA476800 PE=4 SV=1	99	AQPPASSLEVLAK
10	tr|A0A2U1LL70|A0A2U1LL70_ARTAN; tr|A0A2U1LL69|A0A2U1LL69_ARTAN	Monodehydroascorbate reductase OS=Artemisia annua OX=35608 GN=CTI12_AA476800 PE=4 SV=1; Monodehydroascorbate reductase OS=Artemisia annua OX=35608 GN=CTI12_AA476800 PE=4 SV=1	99	AQPPASSLEVLAK
10	tr|A0A2U1LL70|A0A2U1LL70_ARTAN; tr|A0A2U1LL69|A0A2U1LL69_ARTAN	Monodehydroascorbate reductase OS=Artemisia annua OX=35608 GN=CTI12_AA476800 PE=4 SV=1; Monodehydroascorbate reductase OS=Artemisia annua OX=35608 GN=CTI12_AA476800 PE=4 SV=1	99	AQPPASSLEVLAK
10	tr|A0A2U1LL70|A0A2U1LL70_ARTAN; tr|A0A2U1LL69|A0A2U1LL69_ARTAN	Monodehydroascorbate reductase OS=Artemisia annua OX=35608 GN=CTI12_AA476800 PE=4 SV=1; Monodehydroascorbate reductase OS=Artemisia annua OX=35608 GN=CTI12_AA476800 PE=4 SV=1	99	AQPPASSLEVLAK
10	tr|A0A2U1LL70|A0A2U1LL70_ARTAN; tr|A0A2U1LL69|A0A2U1LL69_ARTAN	Monodehydroascorbate reductase OS=Artemisia annua OX=35608 GN=CTI12_AA476800 PE=4 SV=1; Monodehydroascorbate reductase OS=Artemisia annua OX=35608 GN=CTI12_AA476800 PE=4 SV=1	99	AQPPASSLEVLAK
10	tr|A0A2U1LL70|A0A2U1LL70_ARTAN; tr|A0A2U1LL69|A0A2U1LL69_ARTAN	Monodehydroascorbate reductase OS=Artemisia annua OX=35608 GN=CTI12_AA476800 PE=4 SV=1; Monodehydroascorbate reductase OS=Artemisia annua OX=35608 GN=CTI12_AA476800 PE=4 SV=1	99	AQPPASSLEVLAK
10	tr|A0A2U1LL70|A0A2U1LL70_ARTAN; tr|A0A2U1LL69|A0A2U1LL69_ARTAN	Monodehydroascorbate reductase OS=Artemisia annua OX=35608 GN=CTI12_AA476800 PE=4 SV=1; Monodehydroascorbate reductase OS=Artemisia annua OX=35608 GN=CTI12_AA476800 PE=4 SV=1	99	AQPPASSLEVLAK
10	tr|A0A2U1LL70|A0A2U1LL70_ARTAN; tr|A0A2U1LL69|A0A2U1LL69_ARTAN	Monodehydroascorbate reductase OS=Artemisia annua OX=35608 GN=CTI12_AA476800 PE=4 SV=1; Monodehydroascorbate reductase OS=Artemisia annua OX=35608 GN=CTI12_AA476800 PE=4 SV=1	98.55	AQPPASSLEVLAK
10	tr|A0A2U1LL70|A0A2U1LL70_ARTAN; tr|A0A2U1LL69|A0A2U1LL69_ARTAN	Monodehydroascorbate reductase OS=Artemisia annua OX=35608 GN=CTI12_AA476800 PE=4 SV=1; Monodehydroascorbate reductase OS=Artemisia annua OX=35608 GN=CTI12_AA476800 PE=4 SV=1	96.8	AQPPASSLEVLAK
10	tr|A0A2U1LL70|A0A2U1LL70_ARTAN; tr|A0A2U1LL69|A0A2U1LL69_ARTAN	Monodehydroascorbate reductase OS=Artemisia annua OX=35608 GN=CTI12_AA476800 PE=4 SV=1; Monodehydroascorbate reductase OS=Artemisia annua OX=35608 GN=CTI12_AA476800 PE=4 SV=1	55.78	AQPPASSLEVLAK
10	tr|A0A2U1LL70|A0A2U1LL70_ARTAN; tr|A0A2U1LL69|A0A2U1LL69_ARTAN	Monodehydroascorbate reductase OS=Artemisia annua OX=35608 GN=CTI12_AA476800 PE=4 SV=1; Monodehydroascorbate reductase OS=Artemisia annua OX=35608 GN=CTI12_AA476800 PE=4 SV=1	36.76	AQPPASSLEVLAK
10	tr|A0A2U1LL70|A0A2U1LL70_ARTAN; tr|A0A2U1LL69|A0A2U1LL69_ARTAN	Monodehydroascorbate reductase OS=Artemisia annua OX=35608 GN=CTI12_AA476800 PE=4 SV=1; Monodehydroascorbate reductase OS=Artemisia annua OX=35608 GN=CTI12_AA476800 PE=4 SV=1	27.47	AQPPASSLEVLAK
10	tr|A0A2U1LL70|A0A2U1LL70_ARTAN; tr|A0A2U1LL69|A0A2U1LL69_ARTAN	Monodehydroascorbate reductase OS=Artemisia annua OX=35608 GN=CTI12_AA476800 PE=4 SV=1; Monodehydroascorbate reductase OS=Artemisia annua OX=35608 GN=CTI12_AA476800 PE=4 SV=1	22.56	AQPPASSLEVLAK
10	tr|A0A2U1LL70|A0A2U1LL70_ARTAN; tr|A0A2U1LL69|A0A2U1LL69_ARTAN	Monodehydroascorbate reductase OS=Artemisia annua OX=35608 GN=CTI12_AA476800 PE=4 SV=1; Monodehydroascorbate reductase OS=Artemisia annua OX=35608 GN=CTI12_AA476800 PE=4 SV=1	99	EAVAPYERPALSK
10	tr|A0A2U1LL70|A0A2U1LL70_ARTAN; tr|A0A2U1LL69|A0A2U1LL69_ARTAN	Monodehydroascorbate reductase OS=Artemisia annua OX=35608 GN=CTI12_AA476800 PE=4 SV=1; Monodehydroascorbate reductase OS=Artemisia annua OX=35608 GN=CTI12_AA476800 PE=4 SV=1	99	EAVAPYERPALSK
10	tr|A0A2U1LL70|A0A2U1LL70_ARTAN; tr|A0A2U1LL69|A0A2U1LL69_ARTAN	Monodehydroascorbate reductase OS=Artemisia annua OX=35608 GN=CTI12_AA476800 PE=4 SV=1; Monodehydroascorbate reductase OS=Artemisia annua OX=35608 GN=CTI12_AA476800 PE=4 SV=1	99	EAVAPYERPALSK
10	tr|A0A2U1LL70|A0A2U1LL70_ARTAN; tr|A0A2U1LL69|A0A2U1LL69_ARTAN	Monodehydroascorbate reductase OS=Artemisia annua OX=35608 GN=CTI12_AA476800 PE=4 SV=1; Monodehydroascorbate reductase OS=Artemisia annua OX=35608 GN=CTI12_AA476800 PE=4 SV=1	98.91	EAVAPYERPALSK
10	tr|A0A2U1LL70|A0A2U1LL70_ARTAN; tr|A0A2U1LL69|A0A2U1LL69_ARTAN	Monodehydroascorbate reductase OS=Artemisia annua OX=35608 GN=CTI12_AA476800 PE=4 SV=1; Monodehydroascorbate reductase OS=Artemisia annua OX=35608 GN=CTI12_AA476800 PE=4 SV=1	98.26	EAVAPYERPALSK
10	tr|A0A2U1LL70|A0A2U1LL70_ARTAN; tr|A0A2U1LL69|A0A2U1LL69_ARTAN	Monodehydroascorbate reductase OS=Artemisia annua OX=35608 GN=CTI12_AA476800 PE=4 SV=1; Monodehydroascorbate reductase OS=Artemisia annua OX=35608 GN=CTI12_AA476800 PE=4 SV=1	98.21	EAVAPYERPALSK
10	tr|A0A2U1LL70|A0A2U1LL70_ARTAN; tr|A0A2U1LL69|A0A2U1LL69_ARTAN	Monodehydroascorbate reductase OS=Artemisia annua OX=35608 GN=CTI12_AA476800 PE=4 SV=1; Monodehydroascorbate reductase OS=Artemisia annua OX=35608 GN=CTI12_AA476800 PE=4 SV=1	96.81	EAVAPYERPALSK
10	tr|A0A2U1LL70|A0A2U1LL70_ARTAN; tr|A0A2U1LL69|A0A2U1LL69_ARTAN	Monodehydroascorbate reductase OS=Artemisia annua OX=35608 GN=CTI12_AA476800 PE=4 SV=1; Monodehydroascorbate reductase OS=Artemisia annua OX=35608 GN=CTI12_AA476800 PE=4 SV=1	55.78	EFAKQGVQPGELAIISK
10	tr|A0A2U1LL70|A0A2U1LL70_ARTAN; tr|A0A2U1LL69|A0A2U1LL69_ARTAN	Monodehydroascorbate reductase OS=Artemisia annua OX=35608 GN=CTI12_AA476800 PE=4 SV=1; Monodehydroascorbate reductase OS=Artemisia annua OX=35608 GN=CTI12_AA476800 PE=4 SV=1	96.15	EGLEFASK
10	tr|A0A2U1LL70|A0A2U1LL70_ARTAN; tr|A0A2U1LL69|A0A2U1LL69_ARTAN	Monodehydroascorbate reductase OS=Artemisia annua OX=35608 GN=CTI12_AA476800 PE=4 SV=1; Monodehydroascorbate reductase OS=Artemisia annua OX=35608 GN=CTI12_AA476800 PE=4 SV=1	94.47	EGLEFASK
10	tr|A0A2U1LL70|A0A2U1LL70_ARTAN; tr|A0A2U1LL69|A0A2U1LL69_ARTAN	Monodehydroascorbate reductase OS=Artemisia annua OX=35608 GN=CTI12_AA476800 PE=4 SV=1; Monodehydroascorbate reductase OS=Artemisia annua OX=35608 GN=CTI12_AA476800 PE=4 SV=1	92.56	EGLEFASK
10	tr|A0A2U1LL70|A0A2U1LL70_ARTAN; tr|A0A2U1LL69|A0A2U1LL69_ARTAN	Monodehydroascorbate reductase OS=Artemisia annua OX=35608 GN=CTI12_AA476800 PE=4 SV=1; Monodehydroascorbate reductase OS=Artemisia annua OX=35608 GN=CTI12_AA476800 PE=4 SV=1	99	EIDDADKLAEAIK
10	tr|A0A2U1LL70|A0A2U1LL70_ARTAN; tr|A0A2U1LL69|A0A2U1LL69_ARTAN	Monodehydroascorbate reductase OS=Artemisia annua OX=35608 GN=CTI12_AA476800 PE=4 SV=1; Monodehydroascorbate reductase OS=Artemisia annua OX=35608 GN=CTI12_AA476800 PE=4 SV=1	72.88	EIDDADKLAEAIK
10	tr|A0A2U1LL70|A0A2U1LL70_ARTAN; tr|A0A2U1LL69|A0A2U1LL69_ARTAN	Monodehydroascorbate reductase OS=Artemisia annua OX=35608 GN=CTI12_AA476800 PE=4 SV=1; Monodehydroascorbate reductase OS=Artemisia annua OX=35608 GN=CTI12_AA476800 PE=4 SV=1	84.28	FGSYWIK
10	tr|A0A2U1LL70|A0A2U1LL70_ARTAN; tr|A0A2U1LL69|A0A2U1LL69_ARTAN	Monodehydroascorbate reductase OS=Artemisia annua OX=35608 GN=CTI12_AA476800 PE=4 SV=1; Monodehydroascorbate reductase OS=Artemisia annua OX=35608 GN=CTI12_AA476800 PE=4 SV=1	99	GTVASGFTQNDAGEVK
10	tr|A0A2U1LL70|A0A2U1LL70_ARTAN; tr|A0A2U1LL69|A0A2U1LL69_ARTAN	Monodehydroascorbate reductase OS=Artemisia annua OX=35608 GN=CTI12_AA476800 PE=4 SV=1; Monodehydroascorbate reductase OS=Artemisia annua OX=35608 GN=CTI12_AA476800 PE=4 SV=1	99	GTVASGFTQNDAGEVK
10	tr|A0A2U1LL70|A0A2U1LL70_ARTAN; tr|A0A2U1LL69|A0A2U1LL69_ARTAN	Monodehydroascorbate reductase OS=Artemisia annua OX=35608 GN=CTI12_AA476800 PE=4 SV=1; Monodehydroascorbate reductase OS=Artemisia annua OX=35608 GN=CTI12_AA476800 PE=4 SV=1	99	GTVASGFTQNDAGEVK
10	tr|A0A2U1LL70|A0A2U1LL70_ARTAN; tr|A0A2U1LL69|A0A2U1LL69_ARTAN	Monodehydroascorbate reductase OS=Artemisia annua OX=35608 GN=CTI12_AA476800 PE=4 SV=1; Monodehydroascorbate reductase OS=Artemisia annua OX=35608 GN=CTI12_AA476800 PE=4 SV=1	99	GTVASGFTQNDAGEVK
10	tr|A0A2U1LL70|A0A2U1LL70_ARTAN; tr|A0A2U1LL69|A0A2U1LL69_ARTAN	Monodehydroascorbate reductase OS=Artemisia annua OX=35608 GN=CTI12_AA476800 PE=4 SV=1; Monodehydroascorbate reductase OS=Artemisia annua OX=35608 GN=CTI12_AA476800 PE=4 SV=1	99	GTVASGFTQNDAGEVK
10	tr|A0A2U1LL70|A0A2U1LL70_ARTAN; tr|A0A2U1LL69|A0A2U1LL69_ARTAN	Monodehydroascorbate reductase OS=Artemisia annua OX=35608 GN=CTI12_AA476800 PE=4 SV=1; Monodehydroascorbate reductase OS=Artemisia annua OX=35608 GN=CTI12_AA476800 PE=4 SV=1	99	GTVASGFTQNDAGEVK
10	tr|A0A2U1LL70|A0A2U1LL70_ARTAN; tr|A0A2U1LL69|A0A2U1LL69_ARTAN	Monodehydroascorbate reductase OS=Artemisia annua OX=35608 GN=CTI12_AA476800 PE=4 SV=1; Monodehydroascorbate reductase OS=Artemisia annua OX=35608 GN=CTI12_AA476800 PE=4 SV=1	99	GTVASGFTQNDAGEVK
10	tr|A0A2U1LL70|A0A2U1LL70_ARTAN; tr|A0A2U1LL69|A0A2U1LL69_ARTAN	Monodehydroascorbate reductase OS=Artemisia annua OX=35608 GN=CTI12_AA476800 PE=4 SV=1; Monodehydroascorbate reductase OS=Artemisia annua OX=35608 GN=CTI12_AA476800 PE=4 SV=1	99	GTVASGFTQNDAGEVK
10	tr|A0A2U1LL70|A0A2U1LL70_ARTAN; tr|A0A2U1LL69|A0A2U1LL69_ARTAN	Monodehydroascorbate reductase OS=Artemisia annua OX=35608 GN=CTI12_AA476800 PE=4 SV=1; Monodehydroascorbate reductase OS=Artemisia annua OX=35608 GN=CTI12_AA476800 PE=4 SV=1	99	GTVASGFTQNDAGEVK
10	tr|A0A2U1LL70|A0A2U1LL70_ARTAN; tr|A0A2U1LL69|A0A2U1LL69_ARTAN	Monodehydroascorbate reductase OS=Artemisia annua OX=35608 GN=CTI12_AA476800 PE=4 SV=1; Monodehydroascorbate reductase OS=Artemisia annua OX=35608 GN=CTI12_AA476800 PE=4 SV=1	98.91	GTVASGFTQNDAGEVK
10	tr|A0A2U1LL70|A0A2U1LL70_ARTAN; tr|A0A2U1LL69|A0A2U1LL69_ARTAN	Monodehydroascorbate reductase OS=Artemisia annua OX=35608 GN=CTI12_AA476800 PE=4 SV=1; Monodehydroascorbate reductase OS=Artemisia annua OX=35608 GN=CTI12_AA476800 PE=4 SV=1	98.64	GTVASGFTQNDAGEVK
10	tr|A0A2U1LL70|A0A2U1LL70_ARTAN; tr|A0A2U1LL69|A0A2U1LL69_ARTAN	Monodehydroascorbate reductase OS=Artemisia annua OX=35608 GN=CTI12_AA476800 PE=4 SV=1; Monodehydroascorbate reductase OS=Artemisia annua OX=35608 GN=CTI12_AA476800 PE=4 SV=1	98.35	GTVASGFTQNDAGEVK
10	tr|A0A2U1LL70|A0A2U1LL70_ARTAN; tr|A0A2U1LL69|A0A2U1LL69_ARTAN	Monodehydroascorbate reductase OS=Artemisia annua OX=35608 GN=CTI12_AA476800 PE=4 SV=1; Monodehydroascorbate reductase OS=Artemisia annua OX=35608 GN=CTI12_AA476800 PE=4 SV=1	97.55	GTVASGFTQNDAGEVK
10	tr|A0A2U1LL70|A0A2U1LL70_ARTAN; tr|A0A2U1LL69|A0A2U1LL69_ARTAN	Monodehydroascorbate reductase OS=Artemisia annua OX=35608 GN=CTI12_AA476800 PE=4 SV=1; Monodehydroascorbate reductase OS=Artemisia annua OX=35608 GN=CTI12_AA476800 PE=4 SV=1	96.39	GTVASGFTQNDAGEVK
10	tr|A0A2U1LL70|A0A2U1LL70_ARTAN; tr|A0A2U1LL69|A0A2U1LL69_ARTAN	Monodehydroascorbate reductase OS=Artemisia annua OX=35608 GN=CTI12_AA476800 PE=4 SV=1; Monodehydroascorbate reductase OS=Artemisia annua OX=35608 GN=CTI12_AA476800 PE=4 SV=1	95.77	GTVASGFTQNDAGEVK
10	tr|A0A2U1LL70|A0A2U1LL70_ARTAN; tr|A0A2U1LL69|A0A2U1LL69_ARTAN	Monodehydroascorbate reductase OS=Artemisia annua OX=35608 GN=CTI12_AA476800 PE=4 SV=1; Monodehydroascorbate reductase OS=Artemisia annua OX=35608 GN=CTI12_AA476800 PE=4 SV=1	94.59	GTVASGFTQNDAGEVK
10	tr|A0A2U1LL70|A0A2U1LL70_ARTAN; tr|A0A2U1LL69|A0A2U1LL69_ARTAN	Monodehydroascorbate reductase OS=Artemisia annua OX=35608 GN=CTI12_AA476800 PE=4 SV=1; Monodehydroascorbate reductase OS=Artemisia annua OX=35608 GN=CTI12_AA476800 PE=4 SV=1	93.5	GTVASGFTQNDAGEVK
10	tr|A0A2U1LL70|A0A2U1LL70_ARTAN; tr|A0A2U1LL69|A0A2U1LL69_ARTAN	Monodehydroascorbate reductase OS=Artemisia annua OX=35608 GN=CTI12_AA476800 PE=4 SV=1; Monodehydroascorbate reductase OS=Artemisia annua OX=35608 GN=CTI12_AA476800 PE=4 SV=1	92.88	GTVASGFTQNDAGEVK
10	tr|A0A2U1LL70|A0A2U1LL70_ARTAN; tr|A0A2U1LL69|A0A2U1LL69_ARTAN	Monodehydroascorbate reductase OS=Artemisia annua OX=35608 GN=CTI12_AA476800 PE=4 SV=1; Monodehydroascorbate reductase OS=Artemisia annua OX=35608 GN=CTI12_AA476800 PE=4 SV=1	90.72	GTVASGFTQNDAGEVK
10	tr|A0A2U1LL70|A0A2U1LL70_ARTAN; tr|A0A2U1LL69|A0A2U1LL69_ARTAN	Monodehydroascorbate reductase OS=Artemisia annua OX=35608 GN=CTI12_AA476800 PE=4 SV=1; Monodehydroascorbate reductase OS=Artemisia annua OX=35608 GN=CTI12_AA476800 PE=4 SV=1	68.56	GTVASGFTQNDAGEVK
10	tr|A0A2U1LL70|A0A2U1LL70_ARTAN; tr|A0A2U1LL69|A0A2U1LL69_ARTAN	Monodehydroascorbate reductase OS=Artemisia annua OX=35608 GN=CTI12_AA476800 PE=4 SV=1; Monodehydroascorbate reductase OS=Artemisia annua OX=35608 GN=CTI12_AA476800 PE=4 SV=1	65.63	GTVASGFTQNDAGEVK
10	tr|A0A2U1LL70|A0A2U1LL70_ARTAN; tr|A0A2U1LL69|A0A2U1LL69_ARTAN	Monodehydroascorbate reductase OS=Artemisia annua OX=35608 GN=CTI12_AA476800 PE=4 SV=1; Monodehydroascorbate reductase OS=Artemisia annua OX=35608 GN=CTI12_AA476800 PE=4 SV=1	64.34	GTVASGFTQNDAGEVK
10	tr|A0A2U1LL70|A0A2U1LL70_ARTAN; tr|A0A2U1LL69|A0A2U1LL69_ARTAN	Monodehydroascorbate reductase OS=Artemisia annua OX=35608 GN=CTI12_AA476800 PE=4 SV=1; Monodehydroascorbate reductase OS=Artemisia annua OX=35608 GN=CTI12_AA476800 PE=4 SV=1	64.34	GTVASGFTQNDAGEVK
10	tr|A0A2U1LL70|A0A2U1LL70_ARTAN; tr|A0A2U1LL69|A0A2U1LL69_ARTAN	Monodehydroascorbate reductase OS=Artemisia annua OX=35608 GN=CTI12_AA476800 PE=4 SV=1; Monodehydroascorbate reductase OS=Artemisia annua OX=35608 GN=CTI12_AA476800 PE=4 SV=1	64.34	GTVASGFTQNDAGEVK
10	tr|A0A2U1LL70|A0A2U1LL70_ARTAN; tr|A0A2U1LL69|A0A2U1LL69_ARTAN	Monodehydroascorbate reductase OS=Artemisia annua OX=35608 GN=CTI12_AA476800 PE=4 SV=1; Monodehydroascorbate reductase OS=Artemisia annua OX=35608 GN=CTI12_AA476800 PE=4 SV=1	64.34	GTVASGFTQNDAGEVK
10	tr|A0A2U1LL70|A0A2U1LL70_ARTAN; tr|A0A2U1LL69|A0A2U1LL69_ARTAN	Monodehydroascorbate reductase OS=Artemisia annua OX=35608 GN=CTI12_AA476800 PE=4 SV=1; Monodehydroascorbate reductase OS=Artemisia annua OX=35608 GN=CTI12_AA476800 PE=4 SV=1	63.03	GTVASGFTQNDAGEVK
10	tr|A0A2U1LL70|A0A2U1LL70_ARTAN; tr|A0A2U1LL69|A0A2U1LL69_ARTAN	Monodehydroascorbate reductase OS=Artemisia annua OX=35608 GN=CTI12_AA476800 PE=4 SV=1; Monodehydroascorbate reductase OS=Artemisia annua OX=35608 GN=CTI12_AA476800 PE=4 SV=1	61.71	GTVASGFTQNDAGEVK
10	tr|A0A2U1LL70|A0A2U1LL70_ARTAN; tr|A0A2U1LL69|A0A2U1LL69_ARTAN	Monodehydroascorbate reductase OS=Artemisia annua OX=35608 GN=CTI12_AA476800 PE=4 SV=1; Monodehydroascorbate reductase OS=Artemisia annua OX=35608 GN=CTI12_AA476800 PE=4 SV=1	46.95	GTVASGFTQNDAGEVK
10	tr|A0A2U1LL70|A0A2U1LL70_ARTAN; tr|A0A2U1LL69|A0A2U1LL69_ARTAN	Monodehydroascorbate reductase OS=Artemisia annua OX=35608 GN=CTI12_AA476800 PE=4 SV=1; Monodehydroascorbate reductase OS=Artemisia annua OX=35608 GN=CTI12_AA476800 PE=4 SV=1	39.44	GTVASGFTQNDAGEVK
10	tr|A0A2U1LL70|A0A2U1LL70_ARTAN; tr|A0A2U1LL69|A0A2U1LL69_ARTAN	Monodehydroascorbate reductase OS=Artemisia annua OX=35608 GN=CTI12_AA476800 PE=4 SV=1; Monodehydroascorbate reductase OS=Artemisia annua OX=35608 GN=CTI12_AA476800 PE=4 SV=1	19.37	GTVASGFTQNDAGEVK
10	tr|A0A2U1LL70|A0A2U1LL70_ARTAN; tr|A0A2U1LL69|A0A2U1LL69_ARTAN	Monodehydroascorbate reductase OS=Artemisia annua OX=35608 GN=CTI12_AA476800 PE=4 SV=1; Monodehydroascorbate reductase OS=Artemisia annua OX=35608 GN=CTI12_AA476800 PE=4 SV=1	17.04	GTVASGFTQNDAGEVK
10	tr|A0A2U1LL70|A0A2U1LL70_ARTAN; tr|A0A2U1LL69|A0A2U1LL69_ARTAN	Monodehydroascorbate reductase OS=Artemisia annua OX=35608 GN=CTI12_AA476800 PE=4 SV=1; Monodehydroascorbate reductase OS=Artemisia annua OX=35608 GN=CTI12_AA476800 PE=4 SV=1	50.37	LPGFHVC
10	tr|A0A2U1LL70|A0A2U1LL70_ARTAN; tr|A0A2U1LL69|A0A2U1LL69_ARTAN	Monodehydroascorbate reductase OS=Artemisia annua OX=35608 GN=CTI12_AA476800 PE=4 SV=1; Monodehydroascorbate reductase OS=Artemisia annua OX=35608 GN=CTI12_AA476800 PE=4 SV=1	99	LTDFKVEGADAK
10	tr|A0A2U1LL70|A0A2U1LL70_ARTAN; tr|A0A2U1LL69|A0A2U1LL69_ARTAN	Monodehydroascorbate reductase OS=Artemisia annua OX=35608 GN=CTI12_AA476800 PE=4 SV=1; Monodehydroascorbate reductase OS=Artemisia annua OX=35608 GN=CTI12_AA476800 PE=4 SV=1	99	LTDFKVEGADAK
10	tr|A0A2U1LL70|A0A2U1LL70_ARTAN; tr|A0A2U1LL69|A0A2U1LL69_ARTAN	Monodehydroascorbate reductase OS=Artemisia annua OX=35608 GN=CTI12_AA476800 PE=4 SV=1; Monodehydroascorbate reductase OS=Artemisia annua OX=35608 GN=CTI12_AA476800 PE=4 SV=1	99	LTDFKVEGADAK
10	tr|A0A2U1LL70|A0A2U1LL70_ARTAN; tr|A0A2U1LL69|A0A2U1LL69_ARTAN	Monodehydroascorbate reductase OS=Artemisia annua OX=35608 GN=CTI12_AA476800 PE=4 SV=1; Monodehydroascorbate reductase OS=Artemisia annua OX=35608 GN=CTI12_AA476800 PE=4 SV=1	99	LTDFKVEGADAK
10	tr|A0A2U1LL70|A0A2U1LL70_ARTAN; tr|A0A2U1LL69|A0A2U1LL69_ARTAN	Monodehydroascorbate reductase OS=Artemisia annua OX=35608 GN=CTI12_AA476800 PE=4 SV=1; Monodehydroascorbate reductase OS=Artemisia annua OX=35608 GN=CTI12_AA476800 PE=4 SV=1	99	LTDFKVEGADAK
10	tr|A0A2U1LL70|A0A2U1LL70_ARTAN; tr|A0A2U1LL69|A0A2U1LL69_ARTAN	Monodehydroascorbate reductase OS=Artemisia annua OX=35608 GN=CTI12_AA476800 PE=4 SV=1; Monodehydroascorbate reductase OS=Artemisia annua OX=35608 GN=CTI12_AA476800 PE=4 SV=1	99	LTDFKVEGADAK
10	tr|A0A2U1LL70|A0A2U1LL70_ARTAN; tr|A0A2U1LL69|A0A2U1LL69_ARTAN	Monodehydroascorbate reductase OS=Artemisia annua OX=35608 GN=CTI12_AA476800 PE=4 SV=1; Monodehydroascorbate reductase OS=Artemisia annua OX=35608 GN=CTI12_AA476800 PE=4 SV=1	96.94	LTDFKVEGADAK
10	tr|A0A2U1LL70|A0A2U1LL70_ARTAN; tr|A0A2U1LL69|A0A2U1LL69_ARTAN	Monodehydroascorbate reductase OS=Artemisia annua OX=35608 GN=CTI12_AA476800 PE=4 SV=1; Monodehydroascorbate reductase OS=Artemisia annua OX=35608 GN=CTI12_AA476800 PE=4 SV=1	86.93	LTDFKVEGADAK
10	tr|A0A2U1LL70|A0A2U1LL70_ARTAN; tr|A0A2U1LL69|A0A2U1LL69_ARTAN	Monodehydroascorbate reductase OS=Artemisia annua OX=35608 GN=CTI12_AA476800 PE=4 SV=1; Monodehydroascorbate reductase OS=Artemisia annua OX=35608 GN=CTI12_AA476800 PE=4 SV=1	62.59	LTDFKVEGADAK
10	tr|A0A2U1LL70|A0A2U1LL70_ARTAN; tr|A0A2U1LL69|A0A2U1LL69_ARTAN	Monodehydroascorbate reductase OS=Artemisia annua OX=35608 GN=CTI12_AA476800 PE=4 SV=1; Monodehydroascorbate reductase OS=Artemisia annua OX=35608 GN=CTI12_AA476800 PE=4 SV=1	34.56	LTDFKVEGADAK
10	tr|A0A2U1LL70|A0A2U1LL70_ARTAN; tr|A0A2U1LL69|A0A2U1LL69_ARTAN	Monodehydroascorbate reductase OS=Artemisia annua OX=35608 GN=CTI12_AA476800 PE=4 SV=1; Monodehydroascorbate reductase OS=Artemisia annua OX=35608 GN=CTI12_AA476800 PE=4 SV=1	16.14	LTDFKVEGADAK
10	tr|A0A2U1LL70|A0A2U1LL70_ARTAN; tr|A0A2U1LL69|A0A2U1LL69_ARTAN	Monodehydroascorbate reductase OS=Artemisia annua OX=35608 GN=CTI12_AA476800 PE=4 SV=1; Monodehydroascorbate reductase OS=Artemisia annua OX=35608 GN=CTI12_AA476800 PE=4 SV=1	55.43	LYGDIR
10	tr|A0A2U1LL70|A0A2U1LL70_ARTAN; tr|A0A2U1LL69|A0A2U1LL69_ARTAN	Monodehydroascorbate reductase OS=Artemisia annua OX=35608 GN=CTI12_AA476800 PE=4 SV=1; Monodehydroascorbate reductase OS=Artemisia annua OX=35608 GN=CTI12_AA476800 PE=4 SV=1	36.37	LYGDIR
10	tr|A0A2U1LL70|A0A2U1LL70_ARTAN; tr|A0A2U1LL69|A0A2U1LL69_ARTAN	Monodehydroascorbate reductase OS=Artemisia annua OX=35608 GN=CTI12_AA476800 PE=4 SV=1; Monodehydroascorbate reductase OS=Artemisia annua OX=35608 GN=CTI12_AA476800 PE=4 SV=1	33.97	NILYLR
10	tr|A0A2U1LL70|A0A2U1LL70_ARTAN; tr|A0A2U1LL69|A0A2U1LL69_ARTAN	Monodehydroascorbate reductase OS=Artemisia annua OX=35608 GN=CTI12_AA476800 PE=4 SV=1; Monodehydroascorbate reductase OS=Artemisia annua OX=35608 GN=CTI12_AA476800 PE=4 SV=1	23.47	NILYLR
10	tr|A0A2U1LL70|A0A2U1LL70_ARTAN; tr|A0A2U1LL69|A0A2U1LL69_ARTAN	Monodehydroascorbate reductase OS=Artemisia annua OX=35608 GN=CTI12_AA476800 PE=4 SV=1; Monodehydroascorbate reductase OS=Artemisia annua OX=35608 GN=CTI12_AA476800 PE=4 SV=1	74.64	PLTNLFK
10	tr|A0A2U1LL70|A0A2U1LL70_ARTAN; tr|A0A2U1LL69|A0A2U1LL69_ARTAN	Monodehydroascorbate reductase OS=Artemisia annua OX=35608 GN=CTI12_AA476800 PE=4 SV=1; Monodehydroascorbate reductase OS=Artemisia annua OX=35608 GN=CTI12_AA476800 PE=4 SV=1	99	QGVQPGELAIISK
10	tr|A0A2U1LL70|A0A2U1LL70_ARTAN; tr|A0A2U1LL69|A0A2U1LL69_ARTAN	Monodehydroascorbate reductase OS=Artemisia annua OX=35608 GN=CTI12_AA476800 PE=4 SV=1; Monodehydroascorbate reductase OS=Artemisia annua OX=35608 GN=CTI12_AA476800 PE=4 SV=1	99	QGVQPGELAIISK
10	tr|A0A2U1LL70|A0A2U1LL70_ARTAN; tr|A0A2U1LL69|A0A2U1LL69_ARTAN	Monodehydroascorbate reductase OS=Artemisia annua OX=35608 GN=CTI12_AA476800 PE=4 SV=1; Monodehydroascorbate reductase OS=Artemisia annua OX=35608 GN=CTI12_AA476800 PE=4 SV=1	99	QGVQPGELAIISK
10	tr|A0A2U1LL70|A0A2U1LL70_ARTAN; tr|A0A2U1LL69|A0A2U1LL69_ARTAN	Monodehydroascorbate reductase OS=Artemisia annua OX=35608 GN=CTI12_AA476800 PE=4 SV=1; Monodehydroascorbate reductase OS=Artemisia annua OX=35608 GN=CTI12_AA476800 PE=4 SV=1	99	QGVQPGELAIISK
10	tr|A0A2U1LL70|A0A2U1LL70_ARTAN; tr|A0A2U1LL69|A0A2U1LL69_ARTAN	Monodehydroascorbate reductase OS=Artemisia annua OX=35608 GN=CTI12_AA476800 PE=4 SV=1; Monodehydroascorbate reductase OS=Artemisia annua OX=35608 GN=CTI12_AA476800 PE=4 SV=1	99	QGVQPGELAIISK
10	tr|A0A2U1LL70|A0A2U1LL70_ARTAN; tr|A0A2U1LL69|A0A2U1LL69_ARTAN	Monodehydroascorbate reductase OS=Artemisia annua OX=35608 GN=CTI12_AA476800 PE=4 SV=1; Monodehydroascorbate reductase OS=Artemisia annua OX=35608 GN=CTI12_AA476800 PE=4 SV=1	99	QGVQPGELAIISK
10	tr|A0A2U1LL70|A0A2U1LL70_ARTAN; tr|A0A2U1LL69|A0A2U1LL69_ARTAN	Monodehydroascorbate reductase OS=Artemisia annua OX=35608 GN=CTI12_AA476800 PE=4 SV=1; Monodehydroascorbate reductase OS=Artemisia annua OX=35608 GN=CTI12_AA476800 PE=4 SV=1	99	QGVQPGELAIISK
10	tr|A0A2U1LL70|A0A2U1LL70_ARTAN; tr|A0A2U1LL69|A0A2U1LL69_ARTAN	Monodehydroascorbate reductase OS=Artemisia annua OX=35608 GN=CTI12_AA476800 PE=4 SV=1; Monodehydroascorbate reductase OS=Artemisia annua OX=35608 GN=CTI12_AA476800 PE=4 SV=1	99	QGVQPGELAIISK
10	tr|A0A2U1LL70|A0A2U1LL70_ARTAN; tr|A0A2U1LL69|A0A2U1LL69_ARTAN	Monodehydroascorbate reductase OS=Artemisia annua OX=35608 GN=CTI12_AA476800 PE=4 SV=1; Monodehydroascorbate reductase OS=Artemisia annua OX=35608 GN=CTI12_AA476800 PE=4 SV=1	99	QGVQPGELAIISK
10	tr|A0A2U1LL70|A0A2U1LL70_ARTAN; tr|A0A2U1LL69|A0A2U1LL69_ARTAN	Monodehydroascorbate reductase OS=Artemisia annua OX=35608 GN=CTI12_AA476800 PE=4 SV=1; Monodehydroascorbate reductase OS=Artemisia annua OX=35608 GN=CTI12_AA476800 PE=4 SV=1	99	QGVQPGELAIISK
10	tr|A0A2U1LL70|A0A2U1LL70_ARTAN; tr|A0A2U1LL69|A0A2U1LL69_ARTAN	Monodehydroascorbate reductase OS=Artemisia annua OX=35608 GN=CTI12_AA476800 PE=4 SV=1; Monodehydroascorbate reductase OS=Artemisia annua OX=35608 GN=CTI12_AA476800 PE=4 SV=1	99	QGVQPGELAIISK
10	tr|A0A2U1LL70|A0A2U1LL70_ARTAN; tr|A0A2U1LL69|A0A2U1LL69_ARTAN	Monodehydroascorbate reductase OS=Artemisia annua OX=35608 GN=CTI12_AA476800 PE=4 SV=1; Monodehydroascorbate reductase OS=Artemisia annua OX=35608 GN=CTI12_AA476800 PE=4 SV=1	99	QGVQPGELAIISK
10	tr|A0A2U1LL70|A0A2U1LL70_ARTAN; tr|A0A2U1LL69|A0A2U1LL69_ARTAN	Monodehydroascorbate reductase OS=Artemisia annua OX=35608 GN=CTI12_AA476800 PE=4 SV=1; Monodehydroascorbate reductase OS=Artemisia annua OX=35608 GN=CTI12_AA476800 PE=4 SV=1	99	QGVQPGELAIISK
10	tr|A0A2U1LL70|A0A2U1LL70_ARTAN; tr|A0A2U1LL69|A0A2U1LL69_ARTAN	Monodehydroascorbate reductase OS=Artemisia annua OX=35608 GN=CTI12_AA476800 PE=4 SV=1; Monodehydroascorbate reductase OS=Artemisia annua OX=35608 GN=CTI12_AA476800 PE=4 SV=1	99	QGVQPGELAIISK
10	tr|A0A2U1LL70|A0A2U1LL70_ARTAN; tr|A0A2U1LL69|A0A2U1LL69_ARTAN	Monodehydroascorbate reductase OS=Artemisia annua OX=35608 GN=CTI12_AA476800 PE=4 SV=1; Monodehydroascorbate reductase OS=Artemisia annua OX=35608 GN=CTI12_AA476800 PE=4 SV=1	99	QGVQPGELAIISK
10	tr|A0A2U1LL70|A0A2U1LL70_ARTAN; tr|A0A2U1LL69|A0A2U1LL69_ARTAN	Monodehydroascorbate reductase OS=Artemisia annua OX=35608 GN=CTI12_AA476800 PE=4 SV=1; Monodehydroascorbate reductase OS=Artemisia annua OX=35608 GN=CTI12_AA476800 PE=4 SV=1	99	QGVQPGELAIISK
10	tr|A0A2U1LL70|A0A2U1LL70_ARTAN; tr|A0A2U1LL69|A0A2U1LL69_ARTAN	Monodehydroascorbate reductase OS=Artemisia annua OX=35608 GN=CTI12_AA476800 PE=4 SV=1; Monodehydroascorbate reductase OS=Artemisia annua OX=35608 GN=CTI12_AA476800 PE=4 SV=1	99	QGVQPGELAIISK
10	tr|A0A2U1LL70|A0A2U1LL70_ARTAN; tr|A0A2U1LL69|A0A2U1LL69_ARTAN	Monodehydroascorbate reductase OS=Artemisia annua OX=35608 GN=CTI12_AA476800 PE=4 SV=1; Monodehydroascorbate reductase OS=Artemisia annua OX=35608 GN=CTI12_AA476800 PE=4 SV=1	99	QGVQPGELAIISK
10	tr|A0A2U1LL70|A0A2U1LL70_ARTAN; tr|A0A2U1LL69|A0A2U1LL69_ARTAN	Monodehydroascorbate reductase OS=Artemisia annua OX=35608 GN=CTI12_AA476800 PE=4 SV=1; Monodehydroascorbate reductase OS=Artemisia annua OX=35608 GN=CTI12_AA476800 PE=4 SV=1	71.25	QGVQPGELAIISK
10	tr|A0A2U1LL70|A0A2U1LL70_ARTAN; tr|A0A2U1LL69|A0A2U1LL69_ARTAN	Monodehydroascorbate reductase OS=Artemisia annua OX=35608 GN=CTI12_AA476800 PE=4 SV=1; Monodehydroascorbate reductase OS=Artemisia annua OX=35608 GN=CTI12_AA476800 PE=4 SV=1	98.35	TDAFFK
10	tr|A0A2U1LL70|A0A2U1LL70_ARTAN; tr|A0A2U1LL69|A0A2U1LL69_ARTAN	Monodehydroascorbate reductase OS=Artemisia annua OX=35608 GN=CTI12_AA476800 PE=4 SV=1; Monodehydroascorbate reductase OS=Artemisia annua OX=35608 GN=CTI12_AA476800 PE=4 SV=1	44.48	TDAFFK
10	tr|A0A2U1LL70|A0A2U1LL70_ARTAN; tr|A0A2U1LL69|A0A2U1LL69_ARTAN	Monodehydroascorbate reductase OS=Artemisia annua OX=35608 GN=CTI12_AA476800 PE=4 SV=1; Monodehydroascorbate reductase OS=Artemisia annua OX=35608 GN=CTI12_AA476800 PE=4 SV=1	98.35	TDFKVEGADAK
10	tr|A0A2U1LL70|A0A2U1LL70_ARTAN; tr|A0A2U1LL69|A0A2U1LL69_ARTAN	Monodehydroascorbate reductase OS=Artemisia annua OX=35608 GN=CTI12_AA476800 PE=4 SV=1; Monodehydroascorbate reductase OS=Artemisia annua OX=35608 GN=CTI12_AA476800 PE=4 SV=1	97.37	TDFKVEGADAK
10	tr|A0A2U1LL70|A0A2U1LL70_ARTAN; tr|A0A2U1LL69|A0A2U1LL69_ARTAN	Monodehydroascorbate reductase OS=Artemisia annua OX=35608 GN=CTI12_AA476800 PE=4 SV=1; Monodehydroascorbate reductase OS=Artemisia annua OX=35608 GN=CTI12_AA476800 PE=4 SV=1	45.21	TDFKVEGADAK
10	tr|A0A2U1LL70|A0A2U1LL70_ARTAN; tr|A0A2U1LL69|A0A2U1LL69_ARTAN	Monodehydroascorbate reductase OS=Artemisia annua OX=35608 GN=CTI12_AA476800 PE=4 SV=1; Monodehydroascorbate reductase OS=Artemisia annua OX=35608 GN=CTI12_AA476800 PE=4 SV=1	97.87	TLTSAAGDTFK
10	tr|A0A2U1LL70|A0A2U1LL70_ARTAN; tr|A0A2U1LL69|A0A2U1LL69_ARTAN	Monodehydroascorbate reductase OS=Artemisia annua OX=35608 GN=CTI12_AA476800 PE=4 SV=1; Monodehydroascorbate reductase OS=Artemisia annua OX=35608 GN=CTI12_AA476800 PE=4 SV=1	52.49	TLTSAAGDTFK
11	tr|A0A2U1KWY3|A0A2U1KWY3_ARTAN	Heat shock protein OS=Artemisia annua OX=35608 GN=CTI12_AA555530 PE=3 SV=1	99	ARFEELNMDLFR
11	tr|A0A2U1KWY3|A0A2U1KWY3_ARTAN	Heat shock protein OS=Artemisia annua OX=35608 GN=CTI12_AA555530 PE=3 SV=1	99	DAGVISGLNVMR
11	tr|A0A2U1KWY3|A0A2U1KWY3_ARTAN	Heat shock protein OS=Artemisia annua OX=35608 GN=CTI12_AA555530 PE=3 SV=1	99	IINEPTAAAIAYGLDKK
11	tr|A0A2U1KWY3|A0A2U1KWY3_ARTAN	Heat shock protein OS=Artemisia annua OX=35608 GN=CTI12_AA555530 PE=3 SV=1	99	MVNHFVQEFK
11	tr|A0A2U1KWY3|A0A2U1KWY3_ARTAN	Heat shock protein OS=Artemisia annua OX=35608 GN=CTI12_AA555530 PE=3 SV=1	99	NALENYAYNMR
11	tr|A0A2U1KWY3|A0A2U1KWY3_ARTAN	Heat shock protein OS=Artemisia annua OX=35608 GN=CTI12_AA555530 PE=3 SV=1	99	NAVVTVPAYFNDSQR
11	tr|A0A2U1KWY3|A0A2U1KWY3_ARTAN	Heat shock protein OS=Artemisia annua OX=35608 GN=CTI12_AA555530 PE=3 SV=1	99	STAGDTHLGGEDFDNR
11	tr|A0A2U1KWY3|A0A2U1KWY3_ARTAN	Heat shock protein OS=Artemisia annua OX=35608 GN=CTI12_AA555530 PE=3 SV=1	99	TTPSYVAFTDSER
11	tr|A0A2U1KWY3|A0A2U1KWY3_ARTAN	Heat shock protein OS=Artemisia annua OX=35608 GN=CTI12_AA555530 PE=3 SV=1	99	VEIIANDQGNR
11	tr|A0A2U1KWY3|A0A2U1KWY3_ARTAN	Heat shock protein OS=Artemisia annua OX=35608 GN=CTI12_AA555530 PE=3 SV=1	99	NQVAMNPTNTVFDAK
11	tr|A0A2U1KWY3|A0A2U1KWY3_ARTAN	Heat shock protein OS=Artemisia annua OX=35608 GN=CTI12_AA555530 PE=3 SV=1	97.53	NQVAMNPTNTVFDAKR
11	tr|A0A2U1KWY3|A0A2U1KWY3_ARTAN	Heat shock protein OS=Artemisia annua OX=35608 GN=CTI12_AA555530 PE=3 SV=1	99	YSDASVQSDIK
11	tr|A0A2U1KWY3|A0A2U1KWY3_ARTAN	Heat shock protein OS=Artemisia annua OX=35608 GN=CTI12_AA555530 PE=3 SV=1	47.59	ELESICNPIIAK
11	tr|A0A2U1KWY3|A0A2U1KWY3_ARTAN	Heat shock protein OS=Artemisia annua OX=35608 GN=CTI12_AA555530 PE=3 SV=1	99	IINEPTAAAIAY
11	tr|A0A2U1KWY3|A0A2U1KWY3_ARTAN	Heat shock protein OS=Artemisia annua OX=35608 GN=CTI12_AA555530 PE=3 SV=1	99	FELSGIPPAPR
11	tr|A0A2U1KWY3|A0A2U1KWY3_ARTAN	Heat shock protein OS=Artemisia annua OX=35608 GN=CTI12_AA555530 PE=3 SV=1	82.17	AVVTVPAYFNDSQR
11	tr|A0A2U1KWY3|A0A2U1KWY3_ARTAN	Heat shock protein OS=Artemisia annua OX=35608 GN=CTI12_AA555530 PE=3 SV=1	98.22	TIEEGIFEVK
11	tr|A0A2U1KWY3|A0A2U1KWY3_ARTAN	Heat shock protein OS=Artemisia annua OX=35608 GN=CTI12_AA555530 PE=3 SV=1	93.25	RYSDASVQSDIK
11	tr|A0A2U1KWY3|A0A2U1KWY3_ARTAN	Heat shock protein OS=Artemisia annua OX=35608 GN=CTI12_AA555530 PE=3 SV=1	99	ARFEELNMDLFR
11	tr|A0A2U1KWY3|A0A2U1KWY3_ARTAN	Heat shock protein OS=Artemisia annua OX=35608 GN=CTI12_AA555530 PE=3 SV=1	99	ARFEELNMDLFR
11	tr|A0A2U1KWY3|A0A2U1KWY3_ARTAN	Heat shock protein OS=Artemisia annua OX=35608 GN=CTI12_AA555530 PE=3 SV=1	98.26	ARFEELNMDLFR
11	tr|A0A2U1KWY3|A0A2U1KWY3_ARTAN	Heat shock protein OS=Artemisia annua OX=35608 GN=CTI12_AA555530 PE=3 SV=1	95.57	ARFEELNMDLFR
11	tr|A0A2U1KWY3|A0A2U1KWY3_ARTAN	Heat shock protein OS=Artemisia annua OX=35608 GN=CTI12_AA555530 PE=3 SV=1	37.6	AVVTVPAYFNDSQR
11	tr|A0A2U1KWY3|A0A2U1KWY3_ARTAN	Heat shock protein OS=Artemisia annua OX=35608 GN=CTI12_AA555530 PE=3 SV=1	99	DAGVISGLNVMR
11	tr|A0A2U1KWY3|A0A2U1KWY3_ARTAN	Heat shock protein OS=Artemisia annua OX=35608 GN=CTI12_AA555530 PE=3 SV=1	99	DAGVISGLNVMR
11	tr|A0A2U1KWY3|A0A2U1KWY3_ARTAN	Heat shock protein OS=Artemisia annua OX=35608 GN=CTI12_AA555530 PE=3 SV=1	99	DAGVISGLNVMR
11	tr|A0A2U1KWY3|A0A2U1KWY3_ARTAN	Heat shock protein OS=Artemisia annua OX=35608 GN=CTI12_AA555530 PE=3 SV=1	99	DAGVISGLNVMR
11	tr|A0A2U1KWY3|A0A2U1KWY3_ARTAN	Heat shock protein OS=Artemisia annua OX=35608 GN=CTI12_AA555530 PE=3 SV=1	99	DAGVISGLNVMR
11	tr|A0A2U1KWY3|A0A2U1KWY3_ARTAN	Heat shock protein OS=Artemisia annua OX=35608 GN=CTI12_AA555530 PE=3 SV=1	99	DAGVISGLNVMR
11	tr|A0A2U1KWY3|A0A2U1KWY3_ARTAN	Heat shock protein OS=Artemisia annua OX=35608 GN=CTI12_AA555530 PE=3 SV=1	86.73	DAGVISGLNVMR
11	tr|A0A2U1KWY3|A0A2U1KWY3_ARTAN	Heat shock protein OS=Artemisia annua OX=35608 GN=CTI12_AA555530 PE=3 SV=1	84.65	DAGVISGLNVMR
11	tr|A0A2U1KWY3|A0A2U1KWY3_ARTAN	Heat shock protein OS=Artemisia annua OX=35608 GN=CTI12_AA555530 PE=3 SV=1	36.95	DAGVISGLNVMR
11	tr|A0A2U1KWY3|A0A2U1KWY3_ARTAN	Heat shock protein OS=Artemisia annua OX=35608 GN=CTI12_AA555530 PE=3 SV=1	36.62	ELESICNPIIAK
11	tr|A0A2U1KWY3|A0A2U1KWY3_ARTAN	Heat shock protein OS=Artemisia annua OX=35608 GN=CTI12_AA555530 PE=3 SV=1	30.42	ELESICNPIIAK
11	tr|A0A2U1KWY3|A0A2U1KWY3_ARTAN	Heat shock protein OS=Artemisia annua OX=35608 GN=CTI12_AA555530 PE=3 SV=1	30.14	ELESICNPIIAK
11	tr|A0A2U1KWY3|A0A2U1KWY3_ARTAN	Heat shock protein OS=Artemisia annua OX=35608 GN=CTI12_AA555530 PE=3 SV=1	99	FELSGIPPAPR
11	tr|A0A2U1KWY3|A0A2U1KWY3_ARTAN	Heat shock protein OS=Artemisia annua OX=35608 GN=CTI12_AA555530 PE=3 SV=1	99	FELSGIPPAPR
11	tr|A0A2U1KWY3|A0A2U1KWY3_ARTAN	Heat shock protein OS=Artemisia annua OX=35608 GN=CTI12_AA555530 PE=3 SV=1	98.72	FELSGIPPAPR
11	tr|A0A2U1KWY3|A0A2U1KWY3_ARTAN	Heat shock protein OS=Artemisia annua OX=35608 GN=CTI12_AA555530 PE=3 SV=1	86.4	FELSGIPPAPR
11	tr|A0A2U1KWY3|A0A2U1KWY3_ARTAN	Heat shock protein OS=Artemisia annua OX=35608 GN=CTI12_AA555530 PE=3 SV=1	99	IINEPTAAAIAYGLDKK
11	tr|A0A2U1KWY3|A0A2U1KWY3_ARTAN	Heat shock protein OS=Artemisia annua OX=35608 GN=CTI12_AA555530 PE=3 SV=1	26.25	MVNHFVQEFK
11	tr|A0A2U1KWY3|A0A2U1KWY3_ARTAN	Heat shock protein OS=Artemisia annua OX=35608 GN=CTI12_AA555530 PE=3 SV=1	99	NALENYAYNMR
11	tr|A0A2U1KWY3|A0A2U1KWY3_ARTAN	Heat shock protein OS=Artemisia annua OX=35608 GN=CTI12_AA555530 PE=3 SV=1	99	NALENYAYNMR
11	tr|A0A2U1KWY3|A0A2U1KWY3_ARTAN	Heat shock protein OS=Artemisia annua OX=35608 GN=CTI12_AA555530 PE=3 SV=1	99	NALENYAYNMR
11	tr|A0A2U1KWY3|A0A2U1KWY3_ARTAN	Heat shock protein OS=Artemisia annua OX=35608 GN=CTI12_AA555530 PE=3 SV=1	99	NALENYAYNMR
11	tr|A0A2U1KWY3|A0A2U1KWY3_ARTAN	Heat shock protein OS=Artemisia annua OX=35608 GN=CTI12_AA555530 PE=3 SV=1	99	NALENYAYNMR
11	tr|A0A2U1KWY3|A0A2U1KWY3_ARTAN	Heat shock protein OS=Artemisia annua OX=35608 GN=CTI12_AA555530 PE=3 SV=1	99	NALENYAYNMR
11	tr|A0A2U1KWY3|A0A2U1KWY3_ARTAN	Heat shock protein OS=Artemisia annua OX=35608 GN=CTI12_AA555530 PE=3 SV=1	73.28	NALENYAYNMR
11	tr|A0A2U1KWY3|A0A2U1KWY3_ARTAN	Heat shock protein OS=Artemisia annua OX=35608 GN=CTI12_AA555530 PE=3 SV=1	73.28	NALENYAYNMR
11	tr|A0A2U1KWY3|A0A2U1KWY3_ARTAN	Heat shock protein OS=Artemisia annua OX=35608 GN=CTI12_AA555530 PE=3 SV=1	29.16	NALENYAYNMR
11	tr|A0A2U1KWY3|A0A2U1KWY3_ARTAN	Heat shock protein OS=Artemisia annua OX=35608 GN=CTI12_AA555530 PE=3 SV=1	19.55	NALENYAYNMR
11	tr|A0A2U1KWY3|A0A2U1KWY3_ARTAN	Heat shock protein OS=Artemisia annua OX=35608 GN=CTI12_AA555530 PE=3 SV=1	99	NAVVTVPAYFNDSQR
11	tr|A0A2U1KWY3|A0A2U1KWY3_ARTAN	Heat shock protein OS=Artemisia annua OX=35608 GN=CTI12_AA555530 PE=3 SV=1	99	NAVVTVPAYFNDSQR
11	tr|A0A2U1KWY3|A0A2U1KWY3_ARTAN	Heat shock protein OS=Artemisia annua OX=35608 GN=CTI12_AA555530 PE=3 SV=1	99	NAVVTVPAYFNDSQR
11	tr|A0A2U1KWY3|A0A2U1KWY3_ARTAN	Heat shock protein OS=Artemisia annua OX=35608 GN=CTI12_AA555530 PE=3 SV=1	99	NAVVTVPAYFNDSQR
11	tr|A0A2U1KWY3|A0A2U1KWY3_ARTAN	Heat shock protein OS=Artemisia annua OX=35608 GN=CTI12_AA555530 PE=3 SV=1	98.89	NAVVTVPAYFNDSQR
11	tr|A0A2U1KWY3|A0A2U1KWY3_ARTAN	Heat shock protein OS=Artemisia annua OX=35608 GN=CTI12_AA555530 PE=3 SV=1	99	NQVAMNPTNTVFDAK
11	tr|A0A2U1KWY3|A0A2U1KWY3_ARTAN	Heat shock protein OS=Artemisia annua OX=35608 GN=CTI12_AA555530 PE=3 SV=1	97.73	NQVAMNPTNTVFDAK
11	tr|A0A2U1KWY3|A0A2U1KWY3_ARTAN	Heat shock protein OS=Artemisia annua OX=35608 GN=CTI12_AA555530 PE=3 SV=1	90.67	NQVAMNPTNTVFDAK
11	tr|A0A2U1KWY3|A0A2U1KWY3_ARTAN	Heat shock protein OS=Artemisia annua OX=35608 GN=CTI12_AA555530 PE=3 SV=1	68.73	NQVAMNPTNTVFDAK
11	tr|A0A2U1KWY3|A0A2U1KWY3_ARTAN	Heat shock protein OS=Artemisia annua OX=35608 GN=CTI12_AA555530 PE=3 SV=1	68.73	NQVAMNPTNTVFDAK
11	tr|A0A2U1KWY3|A0A2U1KWY3_ARTAN	Heat shock protein OS=Artemisia annua OX=35608 GN=CTI12_AA555530 PE=3 SV=1	68.73	NQVAMNPTNTVFDAK
11	tr|A0A2U1KWY3|A0A2U1KWY3_ARTAN	Heat shock protein OS=Artemisia annua OX=35608 GN=CTI12_AA555530 PE=3 SV=1	65.1	NQVAMNPTNTVFDAK
11	tr|A0A2U1KWY3|A0A2U1KWY3_ARTAN	Heat shock protein OS=Artemisia annua OX=35608 GN=CTI12_AA555530 PE=3 SV=1	58.55	NQVAMNPTNTVFDAK
11	tr|A0A2U1KWY3|A0A2U1KWY3_ARTAN	Heat shock protein OS=Artemisia annua OX=35608 GN=CTI12_AA555530 PE=3 SV=1	29.85	NQVAMNPTNTVFDAKR
11	tr|A0A2U1KWY3|A0A2U1KWY3_ARTAN	Heat shock protein OS=Artemisia annua OX=35608 GN=CTI12_AA555530 PE=3 SV=1	79.4	RYSDASVQSDIK
11	tr|A0A2U1KWY3|A0A2U1KWY3_ARTAN	Heat shock protein OS=Artemisia annua OX=35608 GN=CTI12_AA555530 PE=3 SV=1	99	STAGDTHLGGEDFDNR
11	tr|A0A2U1KWY3|A0A2U1KWY3_ARTAN	Heat shock protein OS=Artemisia annua OX=35608 GN=CTI12_AA555530 PE=3 SV=1	99	STAGDTHLGGEDFDNR
11	tr|A0A2U1KWY3|A0A2U1KWY3_ARTAN	Heat shock protein OS=Artemisia annua OX=35608 GN=CTI12_AA555530 PE=3 SV=1	99	STAGDTHLGGEDFDNR
11	tr|A0A2U1KWY3|A0A2U1KWY3_ARTAN	Heat shock protein OS=Artemisia annua OX=35608 GN=CTI12_AA555530 PE=3 SV=1	99	STAGDTHLGGEDFDNR
11	tr|A0A2U1KWY3|A0A2U1KWY3_ARTAN	Heat shock protein OS=Artemisia annua OX=35608 GN=CTI12_AA555530 PE=3 SV=1	99	STAGDTHLGGEDFDNR
11	tr|A0A2U1KWY3|A0A2U1KWY3_ARTAN	Heat shock protein OS=Artemisia annua OX=35608 GN=CTI12_AA555530 PE=3 SV=1	99	STAGDTHLGGEDFDNR
11	tr|A0A2U1KWY3|A0A2U1KWY3_ARTAN	Heat shock protein OS=Artemisia annua OX=35608 GN=CTI12_AA555530 PE=3 SV=1	99	STAGDTHLGGEDFDNR
11	tr|A0A2U1KWY3|A0A2U1KWY3_ARTAN	Heat shock protein OS=Artemisia annua OX=35608 GN=CTI12_AA555530 PE=3 SV=1	95.77	STAGDTHLGGEDFDNR
11	tr|A0A2U1KWY3|A0A2U1KWY3_ARTAN	Heat shock protein OS=Artemisia annua OX=35608 GN=CTI12_AA555530 PE=3 SV=1	70.98	STAGDTHLGGEDFDNR
11	tr|A0A2U1KWY3|A0A2U1KWY3_ARTAN	Heat shock protein OS=Artemisia annua OX=35608 GN=CTI12_AA555530 PE=3 SV=1	97.38	TIEEGIFEVK
11	tr|A0A2U1KWY3|A0A2U1KWY3_ARTAN	Heat shock protein OS=Artemisia annua OX=35608 GN=CTI12_AA555530 PE=3 SV=1	99	TTPSYVAFTDSER
11	tr|A0A2U1KWY3|A0A2U1KWY3_ARTAN	Heat shock protein OS=Artemisia annua OX=35608 GN=CTI12_AA555530 PE=3 SV=1	99	TTPSYVAFTDSER
11	tr|A0A2U1KWY3|A0A2U1KWY3_ARTAN	Heat shock protein OS=Artemisia annua OX=35608 GN=CTI12_AA555530 PE=3 SV=1	99	TTPSYVAFTDSER
11	tr|A0A2U1KWY3|A0A2U1KWY3_ARTAN	Heat shock protein OS=Artemisia annua OX=35608 GN=CTI12_AA555530 PE=3 SV=1	99	TTPSYVAFTDSER
11	tr|A0A2U1KWY3|A0A2U1KWY3_ARTAN	Heat shock protein OS=Artemisia annua OX=35608 GN=CTI12_AA555530 PE=3 SV=1	99	TTPSYVAFTDSER
11	tr|A0A2U1KWY3|A0A2U1KWY3_ARTAN	Heat shock protein OS=Artemisia annua OX=35608 GN=CTI12_AA555530 PE=3 SV=1	99	TTPSYVAFTDSER
11	tr|A0A2U1KWY3|A0A2U1KWY3_ARTAN	Heat shock protein OS=Artemisia annua OX=35608 GN=CTI12_AA555530 PE=3 SV=1	99	TTPSYVAFTDSER
11	tr|A0A2U1KWY3|A0A2U1KWY3_ARTAN	Heat shock protein OS=Artemisia annua OX=35608 GN=CTI12_AA555530 PE=3 SV=1	98.13	TTPSYVAFTDSER
11	tr|A0A2U1KWY3|A0A2U1KWY3_ARTAN	Heat shock protein OS=Artemisia annua OX=35608 GN=CTI12_AA555530 PE=3 SV=1	90.63	TTPSYVAFTDSER
11	tr|A0A2U1KWY3|A0A2U1KWY3_ARTAN	Heat shock protein OS=Artemisia annua OX=35608 GN=CTI12_AA555530 PE=3 SV=1	82.44	TTPSYVAFTDSER
11	tr|A0A2U1KWY3|A0A2U1KWY3_ARTAN	Heat shock protein OS=Artemisia annua OX=35608 GN=CTI12_AA555530 PE=3 SV=1	75.08	TTPSYVAFTDSER
11	tr|A0A2U1KWY3|A0A2U1KWY3_ARTAN	Heat shock protein OS=Artemisia annua OX=35608 GN=CTI12_AA555530 PE=3 SV=1	54.79	TTPSYVAFTDSER
11	tr|A0A2U1KWY3|A0A2U1KWY3_ARTAN	Heat shock protein OS=Artemisia annua OX=35608 GN=CTI12_AA555530 PE=3 SV=1	99	VEIIANDQGNR
11	tr|A0A2U1KWY3|A0A2U1KWY3_ARTAN	Heat shock protein OS=Artemisia annua OX=35608 GN=CTI12_AA555530 PE=3 SV=1	99	VEIIANDQGNR
11	tr|A0A2U1KWY3|A0A2U1KWY3_ARTAN	Heat shock protein OS=Artemisia annua OX=35608 GN=CTI12_AA555530 PE=3 SV=1	99	VEIIANDQGNR
11	tr|A0A2U1KWY3|A0A2U1KWY3_ARTAN	Heat shock protein OS=Artemisia annua OX=35608 GN=CTI12_AA555530 PE=3 SV=1	99	VEIIANDQGNR
11	tr|A0A2U1KWY3|A0A2U1KWY3_ARTAN	Heat shock protein OS=Artemisia annua OX=35608 GN=CTI12_AA555530 PE=3 SV=1	99	VEIIANDQGNR
11	tr|A0A2U1KWY3|A0A2U1KWY3_ARTAN	Heat shock protein OS=Artemisia annua OX=35608 GN=CTI12_AA555530 PE=3 SV=1	99	VEIIANDQGNR
11	tr|A0A2U1KWY3|A0A2U1KWY3_ARTAN	Heat shock protein OS=Artemisia annua OX=35608 GN=CTI12_AA555530 PE=3 SV=1	99	VEIIANDQGNR
11	tr|A0A2U1KWY3|A0A2U1KWY3_ARTAN	Heat shock protein OS=Artemisia annua OX=35608 GN=CTI12_AA555530 PE=3 SV=1	96.06	VEIIANDQGNR
11	tr|A0A2U1KWY3|A0A2U1KWY3_ARTAN	Heat shock protein OS=Artemisia annua OX=35608 GN=CTI12_AA555530 PE=3 SV=1	28.91	VEIIANDQGNR
11	tr|A0A2U1KWY3|A0A2U1KWY3_ARTAN	Heat shock protein OS=Artemisia annua OX=35608 GN=CTI12_AA555530 PE=3 SV=1	24.12	VEIIANDQGNR
11	tr|A0A2U1KWY3|A0A2U1KWY3_ARTAN	Heat shock protein OS=Artemisia annua OX=35608 GN=CTI12_AA555530 PE=3 SV=1	97.67	YSDASVQSDIK
11	tr|A0A2U1KWY3|A0A2U1KWY3_ARTAN	Heat shock protein OS=Artemisia annua OX=35608 GN=CTI12_AA555530 PE=3 SV=1	74.37	YSDASVQSDIK
11	tr|A0A2U1KWY3|A0A2U1KWY3_ARTAN	Heat shock protein OS=Artemisia annua OX=35608 GN=CTI12_AA555530 PE=3 SV=1	28.13	YSDASVQSDIK
12	tr|A0A2U1QAU9|A0A2U1QAU9_ARTAN	Fructose-bisphosphate aldolase OS=Artemisia annua OX=35608 GN=CTI12_AA053140 PE=3 SV=1	99	AQEVFLIR
12	tr|A0A2U1QAU9|A0A2U1QAU9_ARTAN	Fructose-bisphosphate aldolase OS=Artemisia annua OX=35608 GN=CTI12_AA053140 PE=3 SV=1	99	CAQYYAAGAR
12	tr|A0A2U1QAU9|A0A2U1QAU9_ARTAN	Fructose-bisphosphate aldolase OS=Artemisia annua OX=35608 GN=CTI12_AA053140 PE=3 SV=1	99	FDSIKVENVESNRR
12	tr|A0A2U1QAU9|A0A2U1QAU9_ARTAN	Fructose-bisphosphate aldolase OS=Artemisia annua OX=35608 GN=CTI12_AA053140 PE=3 SV=1	99	GILAADESTGTIGKR
12	tr|A0A2U1QAU9|A0A2U1QAU9_ARTAN	Fructose-bisphosphate aldolase OS=Artemisia annua OX=35608 GN=CTI12_AA053140 PE=3 SV=1	99	GTVELAGTNGETTTQGLDGLGAR
12	tr|A0A2U1QAU9|A0A2U1QAU9_ARTAN	Fructose-bisphosphate aldolase OS=Artemisia annua OX=35608 GN=CTI12_AA053140 PE=3 SV=1	99	IGANEPSQLAINENANGLAR
12	tr|A0A2U1QAU9|A0A2U1QAU9_ARTAN	Fructose-bisphosphate aldolase OS=Artemisia annua OX=35608 GN=CTI12_AA053140 PE=3 SV=1	99	TASGKPFVDVMK
12	tr|A0A2U1QAU9|A0A2U1QAU9_ARTAN	Fructose-bisphosphate aldolase OS=Artemisia annua OX=35608 GN=CTI12_AA053140 PE=3 SV=1	99	VAPEVVAEYTVR
12	tr|A0A2U1QAU9|A0A2U1QAU9_ARTAN	Fructose-bisphosphate aldolase OS=Artemisia annua OX=35608 GN=CTI12_AA053140 PE=3 SV=1	99	VDKGTVELAGTNGETTTQGLDGLGAR
12	tr|A0A2U1QAU9|A0A2U1QAU9_ARTAN	Fructose-bisphosphate aldolase OS=Artemisia annua OX=35608 GN=CTI12_AA053140 PE=3 SV=1	99	AINENANGLAR
12	tr|A0A2U1QAU9|A0A2U1QAU9_ARTAN	Fructose-bisphosphate aldolase OS=Artemisia annua OX=35608 GN=CTI12_AA053140 PE=3 SV=1	99	GTNGETTTQGLDGLGAR
12	tr|A0A2U1QAU9|A0A2U1QAU9_ARTAN	Fructose-bisphosphate aldolase OS=Artemisia annua OX=35608 GN=CTI12_AA053140 PE=3 SV=1	16.05	FDSIKVENVESNR
12	tr|A0A2U1QAU9|A0A2U1QAU9_ARTAN	Fructose-bisphosphate aldolase OS=Artemisia annua OX=35608 GN=CTI12_AA053140 PE=3 SV=1	16.21	RFDSIKVENVESNR
12	tr|A0A2U1QAU9|A0A2U1QAU9_ARTAN	Fructose-bisphosphate aldolase OS=Artemisia annua OX=35608 GN=CTI12_AA053140 PE=3 SV=1	52.19	EANVLPGIK
12	tr|A0A2U1QAU9|A0A2U1QAU9_ARTAN	Fructose-bisphosphate aldolase OS=Artemisia annua OX=35608 GN=CTI12_AA053140 PE=3 SV=1	68.73	PFVDVMK
12	tr|A0A2U1QAU9|A0A2U1QAU9_ARTAN	Fructose-bisphosphate aldolase OS=Artemisia annua OX=35608 GN=CTI12_AA053140 PE=3 SV=1	80.83	AINENANGLAR
12	tr|A0A2U1QAU9|A0A2U1QAU9_ARTAN	Fructose-bisphosphate aldolase OS=Artemisia annua OX=35608 GN=CTI12_AA053140 PE=3 SV=1	99	CAQYYAAGAR
12	tr|A0A2U1QAU9|A0A2U1QAU9_ARTAN	Fructose-bisphosphate aldolase OS=Artemisia annua OX=35608 GN=CTI12_AA053140 PE=3 SV=1	99	CAQYYAAGAR
12	tr|A0A2U1QAU9|A0A2U1QAU9_ARTAN	Fructose-bisphosphate aldolase OS=Artemisia annua OX=35608 GN=CTI12_AA053140 PE=3 SV=1	98.75	CAQYYAAGAR
12	tr|A0A2U1QAU9|A0A2U1QAU9_ARTAN	Fructose-bisphosphate aldolase OS=Artemisia annua OX=35608 GN=CTI12_AA053140 PE=3 SV=1	70.89	CAQYYAAGAR
12	tr|A0A2U1QAU9|A0A2U1QAU9_ARTAN	Fructose-bisphosphate aldolase OS=Artemisia annua OX=35608 GN=CTI12_AA053140 PE=3 SV=1	39.87	CAQYYAAGAR
12	tr|A0A2U1QAU9|A0A2U1QAU9_ARTAN	Fructose-bisphosphate aldolase OS=Artemisia annua OX=35608 GN=CTI12_AA053140 PE=3 SV=1	31.5	EANVLPGIK
12	tr|A0A2U1QAU9|A0A2U1QAU9_ARTAN	Fructose-bisphosphate aldolase OS=Artemisia annua OX=35608 GN=CTI12_AA053140 PE=3 SV=1	48.6	EENVKKAQEVFLIR
12	tr|A0A2U1QAU9|A0A2U1QAU9_ARTAN	Fructose-bisphosphate aldolase OS=Artemisia annua OX=35608 GN=CTI12_AA053140 PE=3 SV=1	48.6	EENVKKAQEVFLIR
12	tr|A0A2U1QAU9|A0A2U1QAU9_ARTAN	Fructose-bisphosphate aldolase OS=Artemisia annua OX=35608 GN=CTI12_AA053140 PE=3 SV=1	41.56	EENVKKAQEVFLIR
12	tr|A0A2U1QAU9|A0A2U1QAU9_ARTAN	Fructose-bisphosphate aldolase OS=Artemisia annua OX=35608 GN=CTI12_AA053140 PE=3 SV=1	99	FDSIKVENVESNRR
12	tr|A0A2U1QAU9|A0A2U1QAU9_ARTAN	Fructose-bisphosphate aldolase OS=Artemisia annua OX=35608 GN=CTI12_AA053140 PE=3 SV=1	97.82	FDSIKVENVESNRR
12	tr|A0A2U1QAU9|A0A2U1QAU9_ARTAN	Fructose-bisphosphate aldolase OS=Artemisia annua OX=35608 GN=CTI12_AA053140 PE=3 SV=1	99	GILAADESTGTIGKR
12	tr|A0A2U1QAU9|A0A2U1QAU9_ARTAN	Fructose-bisphosphate aldolase OS=Artemisia annua OX=35608 GN=CTI12_AA053140 PE=3 SV=1	69.11	GILAADESTGTIGKR
12	tr|A0A2U1QAU9|A0A2U1QAU9_ARTAN	Fructose-bisphosphate aldolase OS=Artemisia annua OX=35608 GN=CTI12_AA053140 PE=3 SV=1	99	GTVELAGTNGETTTQGLDGLGAR
12	tr|A0A2U1QAU9|A0A2U1QAU9_ARTAN	Fructose-bisphosphate aldolase OS=Artemisia annua OX=35608 GN=CTI12_AA053140 PE=3 SV=1	99	GTVELAGTNGETTTQGLDGLGAR
12	tr|A0A2U1QAU9|A0A2U1QAU9_ARTAN	Fructose-bisphosphate aldolase OS=Artemisia annua OX=35608 GN=CTI12_AA053140 PE=3 SV=1	99	GTVELAGTNGETTTQGLDGLGAR
12	tr|A0A2U1QAU9|A0A2U1QAU9_ARTAN	Fructose-bisphosphate aldolase OS=Artemisia annua OX=35608 GN=CTI12_AA053140 PE=3 SV=1	98.72	GTVELAGTNGETTTQGLDGLGAR
12	tr|A0A2U1QAU9|A0A2U1QAU9_ARTAN	Fructose-bisphosphate aldolase OS=Artemisia annua OX=35608 GN=CTI12_AA053140 PE=3 SV=1	96.04	GTVELAGTNGETTTQGLDGLGAR
12	tr|A0A2U1QAU9|A0A2U1QAU9_ARTAN	Fructose-bisphosphate aldolase OS=Artemisia annua OX=35608 GN=CTI12_AA053140 PE=3 SV=1	95.06	GTVELAGTNGETTTQGLDGLGAR
12	tr|A0A2U1QAU9|A0A2U1QAU9_ARTAN	Fructose-bisphosphate aldolase OS=Artemisia annua OX=35608 GN=CTI12_AA053140 PE=3 SV=1	68.35	GTVELAGTNGETTTQGLDGLGAR
12	tr|A0A2U1QAU9|A0A2U1QAU9_ARTAN	Fructose-bisphosphate aldolase OS=Artemisia annua OX=35608 GN=CTI12_AA053140 PE=3 SV=1	60.21	GTVELAGTNGETTTQGLDGLGAR
12	tr|A0A2U1QAU9|A0A2U1QAU9_ARTAN	Fructose-bisphosphate aldolase OS=Artemisia annua OX=35608 GN=CTI12_AA053140 PE=3 SV=1	99	IGANEPSQLAINENANGLAR
12	tr|A0A2U1QAU9|A0A2U1QAU9_ARTAN	Fructose-bisphosphate aldolase OS=Artemisia annua OX=35608 GN=CTI12_AA053140 PE=3 SV=1	99	IGANEPSQLAINENANGLAR
12	tr|A0A2U1QAU9|A0A2U1QAU9_ARTAN	Fructose-bisphosphate aldolase OS=Artemisia annua OX=35608 GN=CTI12_AA053140 PE=3 SV=1	99	IGANEPSQLAINENANGLAR
12	tr|A0A2U1QAU9|A0A2U1QAU9_ARTAN	Fructose-bisphosphate aldolase OS=Artemisia annua OX=35608 GN=CTI12_AA053140 PE=3 SV=1	99	IGANEPSQLAINENANGLAR
12	tr|A0A2U1QAU9|A0A2U1QAU9_ARTAN	Fructose-bisphosphate aldolase OS=Artemisia annua OX=35608 GN=CTI12_AA053140 PE=3 SV=1	99	IGANEPSQLAINENANGLAR
12	tr|A0A2U1QAU9|A0A2U1QAU9_ARTAN	Fructose-bisphosphate aldolase OS=Artemisia annua OX=35608 GN=CTI12_AA053140 PE=3 SV=1	99	IGANEPSQLAINENANGLAR
12	tr|A0A2U1QAU9|A0A2U1QAU9_ARTAN	Fructose-bisphosphate aldolase OS=Artemisia annua OX=35608 GN=CTI12_AA053140 PE=3 SV=1	99	IGANEPSQLAINENANGLAR
12	tr|A0A2U1QAU9|A0A2U1QAU9_ARTAN	Fructose-bisphosphate aldolase OS=Artemisia annua OX=35608 GN=CTI12_AA053140 PE=3 SV=1	99	IGANEPSQLAINENANGLAR
12	tr|A0A2U1QAU9|A0A2U1QAU9_ARTAN	Fructose-bisphosphate aldolase OS=Artemisia annua OX=35608 GN=CTI12_AA053140 PE=3 SV=1	99	IGANEPSQLAINENANGLAR
12	tr|A0A2U1QAU9|A0A2U1QAU9_ARTAN	Fructose-bisphosphate aldolase OS=Artemisia annua OX=35608 GN=CTI12_AA053140 PE=3 SV=1	99	IGANEPSQLAINENANGLAR
12	tr|A0A2U1QAU9|A0A2U1QAU9_ARTAN	Fructose-bisphosphate aldolase OS=Artemisia annua OX=35608 GN=CTI12_AA053140 PE=3 SV=1	99	IGANEPSQLAINENANGLAR
12	tr|A0A2U1QAU9|A0A2U1QAU9_ARTAN	Fructose-bisphosphate aldolase OS=Artemisia annua OX=35608 GN=CTI12_AA053140 PE=3 SV=1	99	IGANEPSQLAINENANGLAR
12	tr|A0A2U1QAU9|A0A2U1QAU9_ARTAN	Fructose-bisphosphate aldolase OS=Artemisia annua OX=35608 GN=CTI12_AA053140 PE=3 SV=1	99	IGANEPSQLAINENANGLAR
12	tr|A0A2U1QAU9|A0A2U1QAU9_ARTAN	Fructose-bisphosphate aldolase OS=Artemisia annua OX=35608 GN=CTI12_AA053140 PE=3 SV=1	99	IGANEPSQLAINENANGLAR
12	tr|A0A2U1QAU9|A0A2U1QAU9_ARTAN	Fructose-bisphosphate aldolase OS=Artemisia annua OX=35608 GN=CTI12_AA053140 PE=3 SV=1	99	IGANEPSQLAINENANGLAR
12	tr|A0A2U1QAU9|A0A2U1QAU9_ARTAN	Fructose-bisphosphate aldolase OS=Artemisia annua OX=35608 GN=CTI12_AA053140 PE=3 SV=1	99	IGANEPSQLAINENANGLAR
12	tr|A0A2U1QAU9|A0A2U1QAU9_ARTAN	Fructose-bisphosphate aldolase OS=Artemisia annua OX=35608 GN=CTI12_AA053140 PE=3 SV=1	99	IGANEPSQLAINENANGLAR
12	tr|A0A2U1QAU9|A0A2U1QAU9_ARTAN	Fructose-bisphosphate aldolase OS=Artemisia annua OX=35608 GN=CTI12_AA053140 PE=3 SV=1	99	IGANEPSQLAINENANGLAR
12	tr|A0A2U1QAU9|A0A2U1QAU9_ARTAN	Fructose-bisphosphate aldolase OS=Artemisia annua OX=35608 GN=CTI12_AA053140 PE=3 SV=1	99	IGANEPSQLAINENANGLAR
12	tr|A0A2U1QAU9|A0A2U1QAU9_ARTAN	Fructose-bisphosphate aldolase OS=Artemisia annua OX=35608 GN=CTI12_AA053140 PE=3 SV=1	99	IGANEPSQLAINENANGLAR
12	tr|A0A2U1QAU9|A0A2U1QAU9_ARTAN	Fructose-bisphosphate aldolase OS=Artemisia annua OX=35608 GN=CTI12_AA053140 PE=3 SV=1	99	IGANEPSQLAINENANGLAR
12	tr|A0A2U1QAU9|A0A2U1QAU9_ARTAN	Fructose-bisphosphate aldolase OS=Artemisia annua OX=35608 GN=CTI12_AA053140 PE=3 SV=1	99	IGANEPSQLAINENANGLAR
12	tr|A0A2U1QAU9|A0A2U1QAU9_ARTAN	Fructose-bisphosphate aldolase OS=Artemisia annua OX=35608 GN=CTI12_AA053140 PE=3 SV=1	99	IGANEPSQLAINENANGLAR
12	tr|A0A2U1QAU9|A0A2U1QAU9_ARTAN	Fructose-bisphosphate aldolase OS=Artemisia annua OX=35608 GN=CTI12_AA053140 PE=3 SV=1	99	IGANEPSQLAINENANGLAR
12	tr|A0A2U1QAU9|A0A2U1QAU9_ARTAN	Fructose-bisphosphate aldolase OS=Artemisia annua OX=35608 GN=CTI12_AA053140 PE=3 SV=1	99	IGANEPSQLAINENANGLAR
12	tr|A0A2U1QAU9|A0A2U1QAU9_ARTAN	Fructose-bisphosphate aldolase OS=Artemisia annua OX=35608 GN=CTI12_AA053140 PE=3 SV=1	99	IGANEPSQLAINENANGLAR
12	tr|A0A2U1QAU9|A0A2U1QAU9_ARTAN	Fructose-bisphosphate aldolase OS=Artemisia annua OX=35608 GN=CTI12_AA053140 PE=3 SV=1	98.81	IGANEPSQLAINENANGLAR
12	tr|A0A2U1QAU9|A0A2U1QAU9_ARTAN	Fructose-bisphosphate aldolase OS=Artemisia annua OX=35608 GN=CTI12_AA053140 PE=3 SV=1	98.55	IGANEPSQLAINENANGLAR
12	tr|A0A2U1QAU9|A0A2U1QAU9_ARTAN	Fructose-bisphosphate aldolase OS=Artemisia annua OX=35608 GN=CTI12_AA053140 PE=3 SV=1	98.55	IGANEPSQLAINENANGLAR
12	tr|A0A2U1QAU9|A0A2U1QAU9_ARTAN	Fructose-bisphosphate aldolase OS=Artemisia annua OX=35608 GN=CTI12_AA053140 PE=3 SV=1	98.55	IGANEPSQLAINENANGLAR
12	tr|A0A2U1QAU9|A0A2U1QAU9_ARTAN	Fructose-bisphosphate aldolase OS=Artemisia annua OX=35608 GN=CTI12_AA053140 PE=3 SV=1	95.44	IGANEPSQLAINENANGLAR
12	tr|A0A2U1QAU9|A0A2U1QAU9_ARTAN	Fructose-bisphosphate aldolase OS=Artemisia annua OX=35608 GN=CTI12_AA053140 PE=3 SV=1	92.83	IGANEPSQLAINENANGLAR
12	tr|A0A2U1QAU9|A0A2U1QAU9_ARTAN	Fructose-bisphosphate aldolase OS=Artemisia annua OX=35608 GN=CTI12_AA053140 PE=3 SV=1	73.75	IGANEPSQLAINENANGLAR
12	tr|A0A2U1QAU9|A0A2U1QAU9_ARTAN	Fructose-bisphosphate aldolase OS=Artemisia annua OX=35608 GN=CTI12_AA053140 PE=3 SV=1	58.78	IGANEPSQLAINENANGLAR
12	tr|A0A2U1QAU9|A0A2U1QAU9_ARTAN	Fructose-bisphosphate aldolase OS=Artemisia annua OX=35608 GN=CTI12_AA053140 PE=3 SV=1	57.16	IGANEPSQLAINENANGLAR
12	tr|A0A2U1QAU9|A0A2U1QAU9_ARTAN	Fructose-bisphosphate aldolase OS=Artemisia annua OX=35608 GN=CTI12_AA053140 PE=3 SV=1	47.93	IGANEPSQLAINENANGLAR
12	tr|A0A2U1QAU9|A0A2U1QAU9_ARTAN	Fructose-bisphosphate aldolase OS=Artemisia annua OX=35608 GN=CTI12_AA053140 PE=3 SV=1	47.93	IGANEPSQLAINENANGLAR
12	tr|A0A2U1QAU9|A0A2U1QAU9_ARTAN	Fructose-bisphosphate aldolase OS=Artemisia annua OX=35608 GN=CTI12_AA053140 PE=3 SV=1	37.77	IGANEPSQLAINENANGLAR
12	tr|A0A2U1QAU9|A0A2U1QAU9_ARTAN	Fructose-bisphosphate aldolase OS=Artemisia annua OX=35608 GN=CTI12_AA053140 PE=3 SV=1	37.77	IGANEPSQLAINENANGLAR
12	tr|A0A2U1QAU9|A0A2U1QAU9_ARTAN	Fructose-bisphosphate aldolase OS=Artemisia annua OX=35608 GN=CTI12_AA053140 PE=3 SV=1	37.77	IGANEPSQLAINENANGLAR
12	tr|A0A2U1QAU9|A0A2U1QAU9_ARTAN	Fructose-bisphosphate aldolase OS=Artemisia annua OX=35608 GN=CTI12_AA053140 PE=3 SV=1	36.76	IGANEPSQLAINENANGLAR
12	tr|A0A2U1QAU9|A0A2U1QAU9_ARTAN	Fructose-bisphosphate aldolase OS=Artemisia annua OX=35608 GN=CTI12_AA053140 PE=3 SV=1	21.46	IGANEPSQLAINENANGLAR
12	tr|A0A2U1QAU9|A0A2U1QAU9_ARTAN	Fructose-bisphosphate aldolase OS=Artemisia annua OX=35608 GN=CTI12_AA053140 PE=3 SV=1	20.25	IGANEPSQLAINENANGLAR
12	tr|A0A2U1QAU9|A0A2U1QAU9_ARTAN	Fructose-bisphosphate aldolase OS=Artemisia annua OX=35608 GN=CTI12_AA053140 PE=3 SV=1	17.73	IGANEPSQLAINENANGLAR
12	tr|A0A2U1QAU9|A0A2U1QAU9_ARTAN	Fructose-bisphosphate aldolase OS=Artemisia annua OX=35608 GN=CTI12_AA053140 PE=3 SV=1	17.73	IGANEPSQLAINENANGLAR
12	tr|A0A2U1QAU9|A0A2U1QAU9_ARTAN	Fructose-bisphosphate aldolase OS=Artemisia annua OX=35608 GN=CTI12_AA053140 PE=3 SV=1	17.44	IGANEPSQLAINENANGLAR
12	tr|A0A2U1QAU9|A0A2U1QAU9_ARTAN	Fructose-bisphosphate aldolase OS=Artemisia annua OX=35608 GN=CTI12_AA053140 PE=3 SV=1	15.73	IGANEPSQLAINENANGLAR
12	tr|A0A2U1QAU9|A0A2U1QAU9_ARTAN	Fructose-bisphosphate aldolase OS=Artemisia annua OX=35608 GN=CTI12_AA053140 PE=3 SV=1	15.6	IGANEPSQLAINENANGLAR
12	tr|A0A2U1QAU9|A0A2U1QAU9_ARTAN	Fructose-bisphosphate aldolase OS=Artemisia annua OX=35608 GN=CTI12_AA053140 PE=3 SV=1	67.77	TASGKPFVDVM
12	tr|A0A2U1QAU9|A0A2U1QAU9_ARTAN	Fructose-bisphosphate aldolase OS=Artemisia annua OX=35608 GN=CTI12_AA053140 PE=3 SV=1	99	TASGKPFVDVMK
12	tr|A0A2U1QAU9|A0A2U1QAU9_ARTAN	Fructose-bisphosphate aldolase OS=Artemisia annua OX=35608 GN=CTI12_AA053140 PE=3 SV=1	99	TASGKPFVDVMK
12	tr|A0A2U1QAU9|A0A2U1QAU9_ARTAN	Fructose-bisphosphate aldolase OS=Artemisia annua OX=35608 GN=CTI12_AA053140 PE=3 SV=1	99	TASGKPFVDVMK
12	tr|A0A2U1QAU9|A0A2U1QAU9_ARTAN	Fructose-bisphosphate aldolase OS=Artemisia annua OX=35608 GN=CTI12_AA053140 PE=3 SV=1	99	TASGKPFVDVMK
12	tr|A0A2U1QAU9|A0A2U1QAU9_ARTAN	Fructose-bisphosphate aldolase OS=Artemisia annua OX=35608 GN=CTI12_AA053140 PE=3 SV=1	99	TASGKPFVDVMK
12	tr|A0A2U1QAU9|A0A2U1QAU9_ARTAN	Fructose-bisphosphate aldolase OS=Artemisia annua OX=35608 GN=CTI12_AA053140 PE=3 SV=1	99	TASGKPFVDVMK
12	tr|A0A2U1QAU9|A0A2U1QAU9_ARTAN	Fructose-bisphosphate aldolase OS=Artemisia annua OX=35608 GN=CTI12_AA053140 PE=3 SV=1	30.14	TASGKPFVDVMK
12	tr|A0A2U1QAU9|A0A2U1QAU9_ARTAN	Fructose-bisphosphate aldolase OS=Artemisia annua OX=35608 GN=CTI12_AA053140 PE=3 SV=1	22.42	TASGKPFVDVMK
12	tr|A0A2U1QAU9|A0A2U1QAU9_ARTAN	Fructose-bisphosphate aldolase OS=Artemisia annua OX=35608 GN=CTI12_AA053140 PE=3 SV=1	99	VAPEVVAEYTVR
12	tr|A0A2U1QAU9|A0A2U1QAU9_ARTAN	Fructose-bisphosphate aldolase OS=Artemisia annua OX=35608 GN=CTI12_AA053140 PE=3 SV=1	99	VAPEVVAEYTVR
12	tr|A0A2U1QAU9|A0A2U1QAU9_ARTAN	Fructose-bisphosphate aldolase OS=Artemisia annua OX=35608 GN=CTI12_AA053140 PE=3 SV=1	99	VAPEVVAEYTVR
12	tr|A0A2U1QAU9|A0A2U1QAU9_ARTAN	Fructose-bisphosphate aldolase OS=Artemisia annua OX=35608 GN=CTI12_AA053140 PE=3 SV=1	99	VAPEVVAEYTVR
12	tr|A0A2U1QAU9|A0A2U1QAU9_ARTAN	Fructose-bisphosphate aldolase OS=Artemisia annua OX=35608 GN=CTI12_AA053140 PE=3 SV=1	99	VAPEVVAEYTVR
12	tr|A0A2U1QAU9|A0A2U1QAU9_ARTAN	Fructose-bisphosphate aldolase OS=Artemisia annua OX=35608 GN=CTI12_AA053140 PE=3 SV=1	99	VAPEVVAEYTVR
12	tr|A0A2U1QAU9|A0A2U1QAU9_ARTAN	Fructose-bisphosphate aldolase OS=Artemisia annua OX=35608 GN=CTI12_AA053140 PE=3 SV=1	99	VAPEVVAEYTVR
12	tr|A0A2U1QAU9|A0A2U1QAU9_ARTAN	Fructose-bisphosphate aldolase OS=Artemisia annua OX=35608 GN=CTI12_AA053140 PE=3 SV=1	99	VAPEVVAEYTVR
12	tr|A0A2U1QAU9|A0A2U1QAU9_ARTAN	Fructose-bisphosphate aldolase OS=Artemisia annua OX=35608 GN=CTI12_AA053140 PE=3 SV=1	99	VAPEVVAEYTVR
12	tr|A0A2U1QAU9|A0A2U1QAU9_ARTAN	Fructose-bisphosphate aldolase OS=Artemisia annua OX=35608 GN=CTI12_AA053140 PE=3 SV=1	99	VAPEVVAEYTVR
12	tr|A0A2U1QAU9|A0A2U1QAU9_ARTAN	Fructose-bisphosphate aldolase OS=Artemisia annua OX=35608 GN=CTI12_AA053140 PE=3 SV=1	99	VAPEVVAEYTVR
12	tr|A0A2U1QAU9|A0A2U1QAU9_ARTAN	Fructose-bisphosphate aldolase OS=Artemisia annua OX=35608 GN=CTI12_AA053140 PE=3 SV=1	97.86	VAPEVVAEYTVR
12	tr|A0A2U1QAU9|A0A2U1QAU9_ARTAN	Fructose-bisphosphate aldolase OS=Artemisia annua OX=35608 GN=CTI12_AA053140 PE=3 SV=1	22.65	VAPEVVAEYTVR
12	tr|A0A2U1QAU9|A0A2U1QAU9_ARTAN	Fructose-bisphosphate aldolase OS=Artemisia annua OX=35608 GN=CTI12_AA053140 PE=3 SV=1	99	VDKGTVELAGTNGETTTQGLDGLGAR
12	tr|A0A2U1QAU9|A0A2U1QAU9_ARTAN	Fructose-bisphosphate aldolase OS=Artemisia annua OX=35608 GN=CTI12_AA053140 PE=3 SV=1	99	VDKGTVELAGTNGETTTQGLDGLGAR
12	tr|A0A2U1QAU9|A0A2U1QAU9_ARTAN	Fructose-bisphosphate aldolase OS=Artemisia annua OX=35608 GN=CTI12_AA053140 PE=3 SV=1	99	VDKGTVELAGTNGETTTQGLDGLGAR
12	tr|A0A2U1QAU9|A0A2U1QAU9_ARTAN	Fructose-bisphosphate aldolase OS=Artemisia annua OX=35608 GN=CTI12_AA053140 PE=3 SV=1	99	VDKGTVELAGTNGETTTQGLDGLGAR
12	tr|A0A2U1QAU9|A0A2U1QAU9_ARTAN	Fructose-bisphosphate aldolase OS=Artemisia annua OX=35608 GN=CTI12_AA053140 PE=3 SV=1	40.49	VDKGTVELAGTNGETTTQGLDGLGAR
12	tr|A0A2U1QAU9|A0A2U1QAU9_ARTAN	Fructose-bisphosphate aldolase OS=Artemisia annua OX=35608 GN=CTI12_AA053140 PE=3 SV=1	36.42	VDKGTVELAGTNGETTTQGLDGLGAR
13	tr|A0A2U1LE52|A0A2U1LE52_ARTAN	Villin headpiece, Villin/Gelsolin, ADF-H/Gelsolin-like domain protein OS=Artemisia annua OX=35608 GN=CTI12_AA503360 PE=4 SV=1	99	EEFYQLPK
13	tr|A0A2U1LE52|A0A2U1LE52_ARTAN	Villin headpiece, Villin/Gelsolin, ADF-H/Gelsolin-like domain protein OS=Artemisia annua OX=35608 GN=CTI12_AA503360 PE=4 SV=1	99	IAEFVKPGVTAK
13	tr|A0A2U1LE52|A0A2U1LE52_ARTAN	Villin headpiece, Villin/Gelsolin, ADF-H/Gelsolin-like domain protein OS=Artemisia annua OX=35608 GN=CTI12_AA503360 PE=4 SV=1	99	IFQFNGTNSNIQER
13	tr|A0A2U1LE52|A0A2U1LE52_ARTAN	Villin headpiece, Villin/Gelsolin, ADF-H/Gelsolin-like domain protein OS=Artemisia annua OX=35608 GN=CTI12_AA503360 PE=4 SV=1	99	LEVWSIDGGAK
13	tr|A0A2U1LE52|A0A2U1LE52_ARTAN	Villin headpiece, Villin/Gelsolin, ADF-H/Gelsolin-like domain protein OS=Artemisia annua OX=35608 GN=CTI12_AA503360 PE=4 SV=1	99	SENPVPGIDLK
13	tr|A0A2U1LE52|A0A2U1LE52_ARTAN	Villin headpiece, Villin/Gelsolin, ADF-H/Gelsolin-like domain protein OS=Artemisia annua OX=35608 GN=CTI12_AA503360 PE=4 SV=1	99	SSQSTFTYEQVR
13	tr|A0A2U1LE52|A0A2U1LE52_ARTAN	Villin headpiece, Villin/Gelsolin, ADF-H/Gelsolin-like domain protein OS=Artemisia annua OX=35608 GN=CTI12_AA503360 PE=4 SV=1	99	VIQGYEPHSFK
13	tr|A0A2U1LE52|A0A2U1LE52_ARTAN	Villin headpiece, Villin/Gelsolin, ADF-H/Gelsolin-like domain protein OS=Artemisia annua OX=35608 GN=CTI12_AA503360 PE=4 SV=1	99	VLTDDDIIPDK
13	tr|A0A2U1LE52|A0A2U1LE52_ARTAN	Villin headpiece, Villin/Gelsolin, ADF-H/Gelsolin-like domain protein OS=Artemisia annua OX=35608 GN=CTI12_AA503360 PE=4 SV=1	96.88	ALEVIQTLK
13	tr|A0A2U1LE52|A0A2U1LE52_ARTAN	Villin headpiece, Villin/Gelsolin, ADF-H/Gelsolin-like domain protein OS=Artemisia annua OX=35608 GN=CTI12_AA503360 PE=4 SV=1	92.36	TPEEEEFEIK
13	tr|A0A2U1LE52|A0A2U1LE52_ARTAN	Villin headpiece, Villin/Gelsolin, ADF-H/Gelsolin-like domain protein OS=Artemisia annua OX=35608 GN=CTI12_AA503360 PE=4 SV=1	86.94	SSIADKGIDDETYSPDSNSAIR
13	tr|A0A2U1LE52|A0A2U1LE52_ARTAN	Villin headpiece, Villin/Gelsolin, ADF-H/Gelsolin-like domain protein OS=Artemisia annua OX=35608 GN=CTI12_AA503360 PE=4 SV=1	99	TDDDIIPDK
13	tr|A0A2U1LE52|A0A2U1LE52_ARTAN	Villin headpiece, Villin/Gelsolin, ADF-H/Gelsolin-like domain protein OS=Artemisia annua OX=35608 GN=CTI12_AA503360 PE=4 SV=1	99	AAEEPAPEEDDGEPK
13	tr|A0A2U1LE52|A0A2U1LE52_ARTAN	Villin headpiece, Villin/Gelsolin, ADF-H/Gelsolin-like domain protein OS=Artemisia annua OX=35608 GN=CTI12_AA503360 PE=4 SV=1	99	WIGKDSTEEDQNTAAK
13	tr|A0A2U1LE52|A0A2U1LE52_ARTAN	Villin headpiece, Villin/Gelsolin, ADF-H/Gelsolin-like domain protein OS=Artemisia annua OX=35608 GN=CTI12_AA503360 PE=4 SV=1	99	KTPEEEEFEIK
13	tr|A0A2U1LE52|A0A2U1LE52_ARTAN	Villin headpiece, Villin/Gelsolin, ADF-H/Gelsolin-like domain protein OS=Artemisia annua OX=35608 GN=CTI12_AA503360 PE=4 SV=1	28.94	VSLETIR
13	tr|A0A2U1LE52|A0A2U1LE52_ARTAN	Villin headpiece, Villin/Gelsolin, ADF-H/Gelsolin-like domain protein OS=Artemisia annua OX=35608 GN=CTI12_AA503360 PE=4 SV=1	53.53	DKIFQFNGTNSNIQER
13	tr|A0A2U1LE52|A0A2U1LE52_ARTAN	Villin headpiece, Villin/Gelsolin, ADF-H/Gelsolin-like domain protein OS=Artemisia annua OX=35608 GN=CTI12_AA503360 PE=4 SV=1	99	SQSTFTYEQVR
13	tr|A0A2U1LE52|A0A2U1LE52_ARTAN	Villin headpiece, Villin/Gelsolin, ADF-H/Gelsolin-like domain protein OS=Artemisia annua OX=35608 GN=CTI12_AA503360 PE=4 SV=1	67.91	PGLEIWR
13	tr|A0A2U1LE52|A0A2U1LE52_ARTAN	Villin headpiece, Villin/Gelsolin, ADF-H/Gelsolin-like domain protein OS=Artemisia annua OX=35608 GN=CTI12_AA503360 PE=4 SV=1	89.38	VIQGYEPH
13	tr|A0A2U1LE52|A0A2U1LE52_ARTAN	Villin headpiece, Villin/Gelsolin, ADF-H/Gelsolin-like domain protein OS=Artemisia annua OX=35608 GN=CTI12_AA503360 PE=4 SV=1	85.58	STFTYEQVR
13	tr|A0A2U1LE52|A0A2U1LE52_ARTAN	Villin headpiece, Villin/Gelsolin, ADF-H/Gelsolin-like domain protein OS=Artemisia annua OX=35608 GN=CTI12_AA503360 PE=4 SV=1	36.3	TTYFQWEPAK
13	tr|A0A2U1LE52|A0A2U1LE52_ARTAN	Villin headpiece, Villin/Gelsolin, ADF-H/Gelsolin-like domain protein OS=Artemisia annua OX=35608 GN=CTI12_AA503360 PE=4 SV=1	22.74	VWIGQAVDSTER
13	tr|A0A2U1LE52|A0A2U1LE52_ARTAN	Villin headpiece, Villin/Gelsolin, ADF-H/Gelsolin-like domain protein OS=Artemisia annua OX=35608 GN=CTI12_AA503360 PE=4 SV=1	99	AAEEPAPEEDDGEPK
13	tr|A0A2U1LE52|A0A2U1LE52_ARTAN	Villin headpiece, Villin/Gelsolin, ADF-H/Gelsolin-like domain protein OS=Artemisia annua OX=35608 GN=CTI12_AA503360 PE=4 SV=1	99	AAEEPAPEEDDGEPK
13	tr|A0A2U1LE52|A0A2U1LE52_ARTAN	Villin headpiece, Villin/Gelsolin, ADF-H/Gelsolin-like domain protein OS=Artemisia annua OX=35608 GN=CTI12_AA503360 PE=4 SV=1	99	AAEEPAPEEDDGEPK
13	tr|A0A2U1LE52|A0A2U1LE52_ARTAN	Villin headpiece, Villin/Gelsolin, ADF-H/Gelsolin-like domain protein OS=Artemisia annua OX=35608 GN=CTI12_AA503360 PE=4 SV=1	50.33	AAEEPAPEEDDGEPK
13	tr|A0A2U1LE52|A0A2U1LE52_ARTAN	Villin headpiece, Villin/Gelsolin, ADF-H/Gelsolin-like domain protein OS=Artemisia annua OX=35608 GN=CTI12_AA503360 PE=4 SV=1	46.72	AAEEPAPEEDDGEPK
13	tr|A0A2U1LE52|A0A2U1LE52_ARTAN	Villin headpiece, Villin/Gelsolin, ADF-H/Gelsolin-like domain protein OS=Artemisia annua OX=35608 GN=CTI12_AA503360 PE=4 SV=1	27.91	AATQAAEEFITSNNRPK
13	tr|A0A2U1LE52|A0A2U1LE52_ARTAN	Villin headpiece, Villin/Gelsolin, ADF-H/Gelsolin-like domain protein OS=Artemisia annua OX=35608 GN=CTI12_AA503360 PE=4 SV=1	21.16	AATQAAEEFITSNNRPK
13	tr|A0A2U1LE52|A0A2U1LE52_ARTAN	Villin headpiece, Villin/Gelsolin, ADF-H/Gelsolin-like domain protein OS=Artemisia annua OX=35608 GN=CTI12_AA503360 PE=4 SV=1	20.41	AATQAAEEFITSNNRPK
13	tr|A0A2U1LE52|A0A2U1LE52_ARTAN	Villin headpiece, Villin/Gelsolin, ADF-H/Gelsolin-like domain protein OS=Artemisia annua OX=35608 GN=CTI12_AA503360 PE=4 SV=1	18.7	AATQAAEEFITSNNRPK
13	tr|A0A2U1LE52|A0A2U1LE52_ARTAN	Villin headpiece, Villin/Gelsolin, ADF-H/Gelsolin-like domain protein OS=Artemisia annua OX=35608 GN=CTI12_AA503360 PE=4 SV=1	17.78	AATQAAEEFITSNNRPK
13	tr|A0A2U1LE52|A0A2U1LE52_ARTAN	Villin headpiece, Villin/Gelsolin, ADF-H/Gelsolin-like domain protein OS=Artemisia annua OX=35608 GN=CTI12_AA503360 PE=4 SV=1	40.95	DKIFQFNGTNSNIQER
13	tr|A0A2U1LE52|A0A2U1LE52_ARTAN	Villin headpiece, Villin/Gelsolin, ADF-H/Gelsolin-like domain protein OS=Artemisia annua OX=35608 GN=CTI12_AA503360 PE=4 SV=1	98.55	EEFYQLPK
13	tr|A0A2U1LE52|A0A2U1LE52_ARTAN	Villin headpiece, Villin/Gelsolin, ADF-H/Gelsolin-like domain protein OS=Artemisia annua OX=35608 GN=CTI12_AA503360 PE=4 SV=1	99	IAEFVKPGVTAK
13	tr|A0A2U1LE52|A0A2U1LE52_ARTAN	Villin headpiece, Villin/Gelsolin, ADF-H/Gelsolin-like domain protein OS=Artemisia annua OX=35608 GN=CTI12_AA503360 PE=4 SV=1	89.41	IAEFVKPGVTAK
13	tr|A0A2U1LE52|A0A2U1LE52_ARTAN	Villin headpiece, Villin/Gelsolin, ADF-H/Gelsolin-like domain protein OS=Artemisia annua OX=35608 GN=CTI12_AA503360 PE=4 SV=1	99	IFQFNGTNSNIQER
13	tr|A0A2U1LE52|A0A2U1LE52_ARTAN	Villin headpiece, Villin/Gelsolin, ADF-H/Gelsolin-like domain protein OS=Artemisia annua OX=35608 GN=CTI12_AA503360 PE=4 SV=1	99	IFQFNGTNSNIQER
13	tr|A0A2U1LE52|A0A2U1LE52_ARTAN	Villin headpiece, Villin/Gelsolin, ADF-H/Gelsolin-like domain protein OS=Artemisia annua OX=35608 GN=CTI12_AA503360 PE=4 SV=1	99	IFQFNGTNSNIQER
13	tr|A0A2U1LE52|A0A2U1LE52_ARTAN	Villin headpiece, Villin/Gelsolin, ADF-H/Gelsolin-like domain protein OS=Artemisia annua OX=35608 GN=CTI12_AA503360 PE=4 SV=1	99	IFQFNGTNSNIQER
13	tr|A0A2U1LE52|A0A2U1LE52_ARTAN	Villin headpiece, Villin/Gelsolin, ADF-H/Gelsolin-like domain protein OS=Artemisia annua OX=35608 GN=CTI12_AA503360 PE=4 SV=1	98.55	IFQFNGTNSNIQER
13	tr|A0A2U1LE52|A0A2U1LE52_ARTAN	Villin headpiece, Villin/Gelsolin, ADF-H/Gelsolin-like domain protein OS=Artemisia annua OX=35608 GN=CTI12_AA503360 PE=4 SV=1	83.35	IFQFNGTNSNIQER
13	tr|A0A2U1LE52|A0A2U1LE52_ARTAN	Villin headpiece, Villin/Gelsolin, ADF-H/Gelsolin-like domain protein OS=Artemisia annua OX=35608 GN=CTI12_AA503360 PE=4 SV=1	97.52	LEVWSIDGGAK
13	tr|A0A2U1LE52|A0A2U1LE52_ARTAN	Villin headpiece, Villin/Gelsolin, ADF-H/Gelsolin-like domain protein OS=Artemisia annua OX=35608 GN=CTI12_AA503360 PE=4 SV=1	90.75	LEVWSIDGGAK
13	tr|A0A2U1LE52|A0A2U1LE52_ARTAN	Villin headpiece, Villin/Gelsolin, ADF-H/Gelsolin-like domain protein OS=Artemisia annua OX=35608 GN=CTI12_AA503360 PE=4 SV=1	48.15	LEVWSIDGGAK
13	tr|A0A2U1LE52|A0A2U1LE52_ARTAN	Villin headpiece, Villin/Gelsolin, ADF-H/Gelsolin-like domain protein OS=Artemisia annua OX=35608 GN=CTI12_AA503360 PE=4 SV=1	99	SENPVPGIDLK
13	tr|A0A2U1LE52|A0A2U1LE52_ARTAN	Villin headpiece, Villin/Gelsolin, ADF-H/Gelsolin-like domain protein OS=Artemisia annua OX=35608 GN=CTI12_AA503360 PE=4 SV=1	96.43	SENPVPGIDLK
13	tr|A0A2U1LE52|A0A2U1LE52_ARTAN	Villin headpiece, Villin/Gelsolin, ADF-H/Gelsolin-like domain protein OS=Artemisia annua OX=35608 GN=CTI12_AA503360 PE=4 SV=1	37.18	SENPVPGIDLK
13	tr|A0A2U1LE52|A0A2U1LE52_ARTAN	Villin headpiece, Villin/Gelsolin, ADF-H/Gelsolin-like domain protein OS=Artemisia annua OX=35608 GN=CTI12_AA503360 PE=4 SV=1	66.18	SNFDSWPS
13	tr|A0A2U1LE52|A0A2U1LE52_ARTAN	Villin headpiece, Villin/Gelsolin, ADF-H/Gelsolin-like domain protein OS=Artemisia annua OX=35608 GN=CTI12_AA503360 PE=4 SV=1	59.63	SQSTFTYEQVR
13	tr|A0A2U1LE52|A0A2U1LE52_ARTAN	Villin headpiece, Villin/Gelsolin, ADF-H/Gelsolin-like domain protein OS=Artemisia annua OX=35608 GN=CTI12_AA503360 PE=4 SV=1	52.41	SSIADKGIDDETYSPDSNSAIR
13	tr|A0A2U1LE52|A0A2U1LE52_ARTAN	Villin headpiece, Villin/Gelsolin, ADF-H/Gelsolin-like domain protein OS=Artemisia annua OX=35608 GN=CTI12_AA503360 PE=4 SV=1	99	SSQSTFTYEQVR
13	tr|A0A2U1LE52|A0A2U1LE52_ARTAN	Villin headpiece, Villin/Gelsolin, ADF-H/Gelsolin-like domain protein OS=Artemisia annua OX=35608 GN=CTI12_AA503360 PE=4 SV=1	99	SSQSTFTYEQVR
13	tr|A0A2U1LE52|A0A2U1LE52_ARTAN	Villin headpiece, Villin/Gelsolin, ADF-H/Gelsolin-like domain protein OS=Artemisia annua OX=35608 GN=CTI12_AA503360 PE=4 SV=1	99	SSQSTFTYEQVR
13	tr|A0A2U1LE52|A0A2U1LE52_ARTAN	Villin headpiece, Villin/Gelsolin, ADF-H/Gelsolin-like domain protein OS=Artemisia annua OX=35608 GN=CTI12_AA503360 PE=4 SV=1	99	SSQSTFTYEQVR
13	tr|A0A2U1LE52|A0A2U1LE52_ARTAN	Villin headpiece, Villin/Gelsolin, ADF-H/Gelsolin-like domain protein OS=Artemisia annua OX=35608 GN=CTI12_AA503360 PE=4 SV=1	99	SSQSTFTYEQVR
13	tr|A0A2U1LE52|A0A2U1LE52_ARTAN	Villin headpiece, Villin/Gelsolin, ADF-H/Gelsolin-like domain protein OS=Artemisia annua OX=35608 GN=CTI12_AA503360 PE=4 SV=1	99	SSQSTFTYEQVR
13	tr|A0A2U1LE52|A0A2U1LE52_ARTAN	Villin headpiece, Villin/Gelsolin, ADF-H/Gelsolin-like domain protein OS=Artemisia annua OX=35608 GN=CTI12_AA503360 PE=4 SV=1	97.87	SSQSTFTYEQVR
13	tr|A0A2U1LE52|A0A2U1LE52_ARTAN	Villin headpiece, Villin/Gelsolin, ADF-H/Gelsolin-like domain protein OS=Artemisia annua OX=35608 GN=CTI12_AA503360 PE=4 SV=1	88.72	SSQSTFTYEQVR
13	tr|A0A2U1LE52|A0A2U1LE52_ARTAN	Villin headpiece, Villin/Gelsolin, ADF-H/Gelsolin-like domain protein OS=Artemisia annua OX=35608 GN=CTI12_AA503360 PE=4 SV=1	88.76	TPEEEEFEIK
13	tr|A0A2U1LE52|A0A2U1LE52_ARTAN	Villin headpiece, Villin/Gelsolin, ADF-H/Gelsolin-like domain protein OS=Artemisia annua OX=35608 GN=CTI12_AA503360 PE=4 SV=1	99	VIQGYEPHSFK
13	tr|A0A2U1LE52|A0A2U1LE52_ARTAN	Villin headpiece, Villin/Gelsolin, ADF-H/Gelsolin-like domain protein OS=Artemisia annua OX=35608 GN=CTI12_AA503360 PE=4 SV=1	98.8	VIQGYEPHSFK
13	tr|A0A2U1LE52|A0A2U1LE52_ARTAN	Villin headpiece, Villin/Gelsolin, ADF-H/Gelsolin-like domain protein OS=Artemisia annua OX=35608 GN=CTI12_AA503360 PE=4 SV=1	97.87	VIQGYEPHSFK
13	tr|A0A2U1LE52|A0A2U1LE52_ARTAN	Villin headpiece, Villin/Gelsolin, ADF-H/Gelsolin-like domain protein OS=Artemisia annua OX=35608 GN=CTI12_AA503360 PE=4 SV=1	81.03	VIQGYEPHSFK
13	tr|A0A2U1LE52|A0A2U1LE52_ARTAN	Villin headpiece, Villin/Gelsolin, ADF-H/Gelsolin-like domain protein OS=Artemisia annua OX=35608 GN=CTI12_AA503360 PE=4 SV=1	17.93	VSLETIR
14	tr|A0A2U1MQN1|A0A2U1MQN1_ARTAN	Cysteine proteinases superfamily protein OS=Artemisia annua OX=35608 GN=CTI12_AA352120 PE=3 SV=1	99	FADLTHDEFK
14	tr|A0A2U1MQN1|A0A2U1MQN1_ARTAN	Cysteine proteinases superfamily protein OS=Artemisia annua OX=35608 GN=CTI12_AA352120 PE=3 SV=1	99	FGHHSVTLTGGER
14	tr|A0A2U1MQN1|A0A2U1MQN1_ARTAN	Cysteine proteinases superfamily protein OS=Artemisia annua OX=35608 GN=CTI12_AA352120 PE=3 SV=1	99	FNVFSYNAHR
14	tr|A0A2U1MQN1|A0A2U1MQN1_ARTAN	Cysteine proteinases superfamily protein OS=Artemisia annua OX=35608 GN=CTI12_AA352120 PE=3 SV=1	99	LSEQQLIDCDSK
14	tr|A0A2U1MQN1|A0A2U1MQN1_ARTAN	Cysteine proteinases superfamily protein OS=Artemisia annua OX=35608 GN=CTI12_AA352120 PE=3 SV=1	99	RLSEQQLIDCDSK
14	tr|A0A2U1MQN1|A0A2U1MQN1_ARTAN	Cysteine proteinases superfamily protein OS=Artemisia annua OX=35608 GN=CTI12_AA352120 PE=3 SV=1	99	TDGTEEALLK
14	tr|A0A2U1MQN1|A0A2U1MQN1_ARTAN	Cysteine proteinases superfamily protein OS=Artemisia annua OX=35608 GN=CTI12_AA352120 PE=3 SV=1	99	TIVGYGTTPEGVK
14	tr|A0A2U1MQN1|A0A2U1MQN1_ARTAN	Cysteine proteinases superfamily protein OS=Artemisia annua OX=35608 GN=CTI12_AA352120 PE=3 SV=1	99	EGLQGMYDR
14	tr|A0A2U1MQN1|A0A2U1MQN1_ARTAN	Cysteine proteinases superfamily protein OS=Artemisia annua OX=35608 GN=CTI12_AA352120 PE=3 SV=1	99	SEQQLIDCDSK
14	tr|A0A2U1MQN1|A0A2U1MQN1_ARTAN	Cysteine proteinases superfamily protein OS=Artemisia annua OX=35608 GN=CTI12_AA352120 PE=3 SV=1	99	TEESYPYVEKR
14	tr|A0A2U1MQN1|A0A2U1MQN1_ARTAN	Cysteine proteinases superfamily protein OS=Artemisia annua OX=35608 GN=CTI12_AA352120 PE=3 SV=1	99	AAVAAVEGINAIR
14	tr|A0A2U1MQN1|A0A2U1MQN1_ARTAN	Cysteine proteinases superfamily protein OS=Artemisia annua OX=35608 GN=CTI12_AA352120 PE=3 SV=1	99	AVEGINAIR
14	tr|A0A2U1MQN1|A0A2U1MQN1_ARTAN	Cysteine proteinases superfamily protein OS=Artemisia annua OX=35608 GN=CTI12_AA352120 PE=3 SV=1	99	TEESYPYVEK
14	tr|A0A2U1MQN1|A0A2U1MQN1_ARTAN	Cysteine proteinases superfamily protein OS=Artemisia annua OX=35608 GN=CTI12_AA352120 PE=3 SV=1	99	GGLATEESYPYVEK
14	tr|A0A2U1MQN1|A0A2U1MQN1_ARTAN	Cysteine proteinases superfamily protein OS=Artemisia annua OX=35608 GN=CTI12_AA352120 PE=3 SV=1	99	FEYQEKELESK
14	tr|A0A2U1MQN1|A0A2U1MQN1_ARTAN	Cysteine proteinases superfamily protein OS=Artemisia annua OX=35608 GN=CTI12_AA352120 PE=3 SV=1	98.46	VAAVEGINAIR
14	tr|A0A2U1MQN1|A0A2U1MQN1_ARTAN	Cysteine proteinases superfamily protein OS=Artemisia annua OX=35608 GN=CTI12_AA352120 PE=3 SV=1	99	IVGYGTTPEGVK
14	tr|A0A2U1MQN1|A0A2U1MQN1_ARTAN	Cysteine proteinases superfamily protein OS=Artemisia annua OX=35608 GN=CTI12_AA352120 PE=3 SV=1	42.11	ALTIVGYGTTPEGVK
14	tr|A0A2U1MQN1|A0A2U1MQN1_ARTAN	Cysteine proteinases superfamily protein OS=Artemisia annua OX=35608 GN=CTI12_AA352120 PE=3 SV=1	94.09	EHGGLATEESYPYVEKR
14	tr|A0A2U1MQN1|A0A2U1MQN1_ARTAN	Cysteine proteinases superfamily protein OS=Artemisia annua OX=35608 GN=CTI12_AA352120 PE=3 SV=1	88.76	AVAAVEGINAIR
14	tr|A0A2U1MQN1|A0A2U1MQN1_ARTAN	Cysteine proteinases superfamily protein OS=Artemisia annua OX=35608 GN=CTI12_AA352120 PE=3 SV=1	99	EQQLIDCDSK
14	tr|A0A2U1MQN1|A0A2U1MQN1_ARTAN	Cysteine proteinases superfamily protein OS=Artemisia annua OX=35608 GN=CTI12_AA352120 PE=3 SV=1	71.02	FADLTHDEF
14	tr|A0A2U1MQN1|A0A2U1MQN1_ARTAN	Cysteine proteinases superfamily protein OS=Artemisia annua OX=35608 GN=CTI12_AA352120 PE=3 SV=1	80.52	ESYPYVEKR
14	tr|A0A2U1MQN1|A0A2U1MQN1_ARTAN	Cysteine proteinases superfamily protein OS=Artemisia annua OX=35608 GN=CTI12_AA352120 PE=3 SV=1	16.39	EVQAPEGLCAIN
14	tr|A0A2U1MQN1|A0A2U1MQN1_ARTAN	Cysteine proteinases superfamily protein OS=Artemisia annua OX=35608 GN=CTI12_AA352120 PE=3 SV=1	84.28	FNVFSYNAH
14	tr|A0A2U1MQN1|A0A2U1MQN1_ARTAN	Cysteine proteinases superfamily protein OS=Artemisia annua OX=35608 GN=CTI12_AA352120 PE=3 SV=1	95.15	QLIDCDSK
14	tr|A0A2U1MQN1|A0A2U1MQN1_ARTAN	Cysteine proteinases superfamily protein OS=Artemisia annua OX=35608 GN=CTI12_AA352120 PE=3 SV=1	93.89	AVEGINAIR
14	tr|A0A2U1MQN1|A0A2U1MQN1_ARTAN	Cysteine proteinases superfamily protein OS=Artemisia annua OX=35608 GN=CTI12_AA352120 PE=3 SV=1	80.2	AVEGINAIR
14	tr|A0A2U1MQN1|A0A2U1MQN1_ARTAN	Cysteine proteinases superfamily protein OS=Artemisia annua OX=35608 GN=CTI12_AA352120 PE=3 SV=1	99	EGLQGMYDR
14	tr|A0A2U1MQN1|A0A2U1MQN1_ARTAN	Cysteine proteinases superfamily protein OS=Artemisia annua OX=35608 GN=CTI12_AA352120 PE=3 SV=1	99	EGLQGMYDR
14	tr|A0A2U1MQN1|A0A2U1MQN1_ARTAN	Cysteine proteinases superfamily protein OS=Artemisia annua OX=35608 GN=CTI12_AA352120 PE=3 SV=1	99	EGLQGMYDR
14	tr|A0A2U1MQN1|A0A2U1MQN1_ARTAN	Cysteine proteinases superfamily protein OS=Artemisia annua OX=35608 GN=CTI12_AA352120 PE=3 SV=1	97.19	EGLQGMYDR
14	tr|A0A2U1MQN1|A0A2U1MQN1_ARTAN	Cysteine proteinases superfamily protein OS=Artemisia annua OX=35608 GN=CTI12_AA352120 PE=3 SV=1	67.09	EGLQGMYDR
14	tr|A0A2U1MQN1|A0A2U1MQN1_ARTAN	Cysteine proteinases superfamily protein OS=Artemisia annua OX=35608 GN=CTI12_AA352120 PE=3 SV=1	61.2	EGLQGMYDR
14	tr|A0A2U1MQN1|A0A2U1MQN1_ARTAN	Cysteine proteinases superfamily protein OS=Artemisia annua OX=35608 GN=CTI12_AA352120 PE=3 SV=1	60.6	EGLQGMYDR
14	tr|A0A2U1MQN1|A0A2U1MQN1_ARTAN	Cysteine proteinases superfamily protein OS=Artemisia annua OX=35608 GN=CTI12_AA352120 PE=3 SV=1	92.27	EQQLIDCDSK
14	tr|A0A2U1MQN1|A0A2U1MQN1_ARTAN	Cysteine proteinases superfamily protein OS=Artemisia annua OX=35608 GN=CTI12_AA352120 PE=3 SV=1	95.06	EVQAPEGLCAINTY
14	tr|A0A2U1MQN1|A0A2U1MQN1_ARTAN	Cysteine proteinases superfamily protein OS=Artemisia annua OX=35608 GN=CTI12_AA352120 PE=3 SV=1	99	FADLTHDEFK
14	tr|A0A2U1MQN1|A0A2U1MQN1_ARTAN	Cysteine proteinases superfamily protein OS=Artemisia annua OX=35608 GN=CTI12_AA352120 PE=3 SV=1	97.73	FADLTHDEFK
14	tr|A0A2U1MQN1|A0A2U1MQN1_ARTAN	Cysteine proteinases superfamily protein OS=Artemisia annua OX=35608 GN=CTI12_AA352120 PE=3 SV=1	83.54	FADLTHDEFK
14	tr|A0A2U1MQN1|A0A2U1MQN1_ARTAN	Cysteine proteinases superfamily protein OS=Artemisia annua OX=35608 GN=CTI12_AA352120 PE=3 SV=1	45.5	FADLTHDEFK
14	tr|A0A2U1MQN1|A0A2U1MQN1_ARTAN	Cysteine proteinases superfamily protein OS=Artemisia annua OX=35608 GN=CTI12_AA352120 PE=3 SV=1	99	FGHHSVTLTGGER
14	tr|A0A2U1MQN1|A0A2U1MQN1_ARTAN	Cysteine proteinases superfamily protein OS=Artemisia annua OX=35608 GN=CTI12_AA352120 PE=3 SV=1	99	FGHHSVTLTGGER
14	tr|A0A2U1MQN1|A0A2U1MQN1_ARTAN	Cysteine proteinases superfamily protein OS=Artemisia annua OX=35608 GN=CTI12_AA352120 PE=3 SV=1	99	FGHHSVTLTGGER
14	tr|A0A2U1MQN1|A0A2U1MQN1_ARTAN	Cysteine proteinases superfamily protein OS=Artemisia annua OX=35608 GN=CTI12_AA352120 PE=3 SV=1	99	FGHHSVTLTGGER
14	tr|A0A2U1MQN1|A0A2U1MQN1_ARTAN	Cysteine proteinases superfamily protein OS=Artemisia annua OX=35608 GN=CTI12_AA352120 PE=3 SV=1	99	FGHHSVTLTGGER
14	tr|A0A2U1MQN1|A0A2U1MQN1_ARTAN	Cysteine proteinases superfamily protein OS=Artemisia annua OX=35608 GN=CTI12_AA352120 PE=3 SV=1	99	FGHHSVTLTGGER
14	tr|A0A2U1MQN1|A0A2U1MQN1_ARTAN	Cysteine proteinases superfamily protein OS=Artemisia annua OX=35608 GN=CTI12_AA352120 PE=3 SV=1	99	FGHHSVTLTGGER
14	tr|A0A2U1MQN1|A0A2U1MQN1_ARTAN	Cysteine proteinases superfamily protein OS=Artemisia annua OX=35608 GN=CTI12_AA352120 PE=3 SV=1	99	FGHHSVTLTGGER
14	tr|A0A2U1MQN1|A0A2U1MQN1_ARTAN	Cysteine proteinases superfamily protein OS=Artemisia annua OX=35608 GN=CTI12_AA352120 PE=3 SV=1	99	FGHHSVTLTGGER
14	tr|A0A2U1MQN1|A0A2U1MQN1_ARTAN	Cysteine proteinases superfamily protein OS=Artemisia annua OX=35608 GN=CTI12_AA352120 PE=3 SV=1	99	FNVFSYNAHR
14	tr|A0A2U1MQN1|A0A2U1MQN1_ARTAN	Cysteine proteinases superfamily protein OS=Artemisia annua OX=35608 GN=CTI12_AA352120 PE=3 SV=1	98.69	FNVFSYNAHR
14	tr|A0A2U1MQN1|A0A2U1MQN1_ARTAN	Cysteine proteinases superfamily protein OS=Artemisia annua OX=35608 GN=CTI12_AA352120 PE=3 SV=1	40.95	FNVFSYNAHR
14	tr|A0A2U1MQN1|A0A2U1MQN1_ARTAN	Cysteine proteinases superfamily protein OS=Artemisia annua OX=35608 GN=CTI12_AA352120 PE=3 SV=1	22.27	FNVFSYNAHR
14	tr|A0A2U1MQN1|A0A2U1MQN1_ARTAN	Cysteine proteinases superfamily protein OS=Artemisia annua OX=35608 GN=CTI12_AA352120 PE=3 SV=1	87.26	GGLATEESYPYVEK
14	tr|A0A2U1MQN1|A0A2U1MQN1_ARTAN	Cysteine proteinases superfamily protein OS=Artemisia annua OX=35608 GN=CTI12_AA352120 PE=3 SV=1	21.39	GLATEESYPYVEK
14	tr|A0A2U1MQN1|A0A2U1MQN1_ARTAN	Cysteine proteinases superfamily protein OS=Artemisia annua OX=35608 GN=CTI12_AA352120 PE=3 SV=1	19.76	GLATEESYPYVEK
14	tr|A0A2U1MQN1|A0A2U1MQN1_ARTAN	Cysteine proteinases superfamily protein OS=Artemisia annua OX=35608 GN=CTI12_AA352120 PE=3 SV=1	66.18	GSNNGCDGGLMEPAFN
14	tr|A0A2U1MQN1|A0A2U1MQN1_ARTAN	Cysteine proteinases superfamily protein OS=Artemisia annua OX=35608 GN=CTI12_AA352120 PE=3 SV=1	66.18	GSNNGCDGGLMEPAFN
14	tr|A0A2U1MQN1|A0A2U1MQN1_ARTAN	Cysteine proteinases superfamily protein OS=Artemisia annua OX=35608 GN=CTI12_AA352120 PE=3 SV=1	34.11	GSNNGCDGGLMEPAFN
14	tr|A0A2U1MQN1|A0A2U1MQN1_ARTAN	Cysteine proteinases superfamily protein OS=Artemisia annua OX=35608 GN=CTI12_AA352120 PE=3 SV=1	99	LSEQQLIDCDSK
14	tr|A0A2U1MQN1|A0A2U1MQN1_ARTAN	Cysteine proteinases superfamily protein OS=Artemisia annua OX=35608 GN=CTI12_AA352120 PE=3 SV=1	99	TDGTEEALLK
14	tr|A0A2U1MQN1|A0A2U1MQN1_ARTAN	Cysteine proteinases superfamily protein OS=Artemisia annua OX=35608 GN=CTI12_AA352120 PE=3 SV=1	99	TDGTEEALLK
14	tr|A0A2U1MQN1|A0A2U1MQN1_ARTAN	Cysteine proteinases superfamily protein OS=Artemisia annua OX=35608 GN=CTI12_AA352120 PE=3 SV=1	99	TDGTEEALLK
14	tr|A0A2U1MQN1|A0A2U1MQN1_ARTAN	Cysteine proteinases superfamily protein OS=Artemisia annua OX=35608 GN=CTI12_AA352120 PE=3 SV=1	99	TDGTEEALLK
14	tr|A0A2U1MQN1|A0A2U1MQN1_ARTAN	Cysteine proteinases superfamily protein OS=Artemisia annua OX=35608 GN=CTI12_AA352120 PE=3 SV=1	99	TDGTEEALLK
14	tr|A0A2U1MQN1|A0A2U1MQN1_ARTAN	Cysteine proteinases superfamily protein OS=Artemisia annua OX=35608 GN=CTI12_AA352120 PE=3 SV=1	98.35	TDGTEEALLK
14	tr|A0A2U1MQN1|A0A2U1MQN1_ARTAN	Cysteine proteinases superfamily protein OS=Artemisia annua OX=35608 GN=CTI12_AA352120 PE=3 SV=1	98.06	TDGTEEALLK
14	tr|A0A2U1MQN1|A0A2U1MQN1_ARTAN	Cysteine proteinases superfamily protein OS=Artemisia annua OX=35608 GN=CTI12_AA352120 PE=3 SV=1	97.87	TDGTEEALLK
14	tr|A0A2U1MQN1|A0A2U1MQN1_ARTAN	Cysteine proteinases superfamily protein OS=Artemisia annua OX=35608 GN=CTI12_AA352120 PE=3 SV=1	87.23	TDGTEEALLK
14	tr|A0A2U1MQN1|A0A2U1MQN1_ARTAN	Cysteine proteinases superfamily protein OS=Artemisia annua OX=35608 GN=CTI12_AA352120 PE=3 SV=1	61.88	TDGTEEALLK
14	tr|A0A2U1MQN1|A0A2U1MQN1_ARTAN	Cysteine proteinases superfamily protein OS=Artemisia annua OX=35608 GN=CTI12_AA352120 PE=3 SV=1	58.08	TDGTEEALLK
14	tr|A0A2U1MQN1|A0A2U1MQN1_ARTAN	Cysteine proteinases superfamily protein OS=Artemisia annua OX=35608 GN=CTI12_AA352120 PE=3 SV=1	33.1	TDGTEEALLK
14	tr|A0A2U1MQN1|A0A2U1MQN1_ARTAN	Cysteine proteinases superfamily protein OS=Artemisia annua OX=35608 GN=CTI12_AA352120 PE=3 SV=1	96.61	TEESYPYVEK
14	tr|A0A2U1MQN1|A0A2U1MQN1_ARTAN	Cysteine proteinases superfamily protein OS=Artemisia annua OX=35608 GN=CTI12_AA352120 PE=3 SV=1	92.21	TEESYPYVEK
14	tr|A0A2U1MQN1|A0A2U1MQN1_ARTAN	Cysteine proteinases superfamily protein OS=Artemisia annua OX=35608 GN=CTI12_AA352120 PE=3 SV=1	99	TEESYPYVEKR
14	tr|A0A2U1MQN1|A0A2U1MQN1_ARTAN	Cysteine proteinases superfamily protein OS=Artemisia annua OX=35608 GN=CTI12_AA352120 PE=3 SV=1	99	TEESYPYVEKR
14	tr|A0A2U1MQN1|A0A2U1MQN1_ARTAN	Cysteine proteinases superfamily protein OS=Artemisia annua OX=35608 GN=CTI12_AA352120 PE=3 SV=1	99	TEESYPYVEKR
14	tr|A0A2U1MQN1|A0A2U1MQN1_ARTAN	Cysteine proteinases superfamily protein OS=Artemisia annua OX=35608 GN=CTI12_AA352120 PE=3 SV=1	97.47	TEESYPYVEKR
15	tr|A0A2U1KTX4|A0A2U1KTX4_ARTAN	Cobalamin-independent methionine synthase OS=Artemisia annua OX=35608 GN=CTI12_AA564950 PE=3 SV=1	99	ASHIVGYPR
15	tr|A0A2U1KTX4|A0A2U1KTX4_ARTAN	Cobalamin-independent methionine synthase OS=Artemisia annua OX=35608 GN=CTI12_AA564950 PE=3 SV=1	99	GEQTLDLIK
15	tr|A0A2U1KTX4|A0A2U1KTX4_ARTAN	Cobalamin-independent methionine synthase OS=Artemisia annua OX=35608 GN=CTI12_AA564950 PE=3 SV=1	99	GNASVPAMEMTK
15	tr|A0A2U1KTX4|A0A2U1KTX4_ARTAN	Cobalamin-independent methionine synthase OS=Artemisia annua OX=35608 GN=CTI12_AA564950 PE=3 SV=1	99	IPSMEEIHDR
15	tr|A0A2U1KTX4|A0A2U1KTX4_ARTAN	Cobalamin-independent methionine synthase OS=Artemisia annua OX=35608 GN=CTI12_AA564950 PE=3 SV=1	99	KISEEDYVK
15	tr|A0A2U1KTX4|A0A2U1KTX4_ARTAN	Cobalamin-independent methionine synthase OS=Artemisia annua OX=35608 GN=CTI12_AA564950 PE=3 SV=1	99	SSAEDLQTVAADLR
15	tr|A0A2U1KTX4|A0A2U1KTX4_ARTAN	Cobalamin-independent methionine synthase OS=Artemisia annua OX=35608 GN=CTI12_AA564950 PE=3 SV=1	99	VVEVSALAK
15	tr|A0A2U1KTX4|A0A2U1KTX4_ARTAN	Cobalamin-independent methionine synthase OS=Artemisia annua OX=35608 GN=CTI12_AA564950 PE=3 SV=1	99	YGAGIGPGVYDIHSPR
15	tr|A0A2U1KTX4|A0A2U1KTX4_ARTAN	Cobalamin-independent methionine synthase OS=Artemisia annua OX=35608 GN=CTI12_AA564950 PE=3 SV=1	97.29	ISEEDYVK
15	tr|A0A2U1KTX4|A0A2U1KTX4_ARTAN	Cobalamin-independent methionine synthase OS=Artemisia annua OX=35608 GN=CTI12_AA564950 PE=3 SV=1	93.34	DLEAHQLAAFTK
15	tr|A0A2U1KTX4|A0A2U1KTX4_ARTAN	Cobalamin-independent methionine synthase OS=Artemisia annua OX=35608 GN=CTI12_AA564950 PE=3 SV=1	64.03	EVIAELK
15	tr|A0A2U1KTX4|A0A2U1KTX4_ARTAN	Cobalamin-independent methionine synthase OS=Artemisia annua OX=35608 GN=CTI12_AA564950 PE=3 SV=1	49.67	LLSVFR
15	tr|A0A2U1KTX4|A0A2U1KTX4_ARTAN	Cobalamin-independent methionine synthase OS=Artemisia annua OX=35608 GN=CTI12_AA564950 PE=3 SV=1	99	ASHIVGYPR
15	tr|A0A2U1KTX4|A0A2U1KTX4_ARTAN	Cobalamin-independent methionine synthase OS=Artemisia annua OX=35608 GN=CTI12_AA564950 PE=3 SV=1	99	GEQTLDLIK
15	tr|A0A2U1KTX4|A0A2U1KTX4_ARTAN	Cobalamin-independent methionine synthase OS=Artemisia annua OX=35608 GN=CTI12_AA564950 PE=3 SV=1	99	GNASVPAMEMTK
15	tr|A0A2U1KTX4|A0A2U1KTX4_ARTAN	Cobalamin-independent methionine synthase OS=Artemisia annua OX=35608 GN=CTI12_AA564950 PE=3 SV=1	94.21	GNASVPAMEMTK
15	tr|A0A2U1KTX4|A0A2U1KTX4_ARTAN	Cobalamin-independent methionine synthase OS=Artemisia annua OX=35608 GN=CTI12_AA564950 PE=3 SV=1	25.41	LLSVFR
15	tr|A0A2U1KTX4|A0A2U1KTX4_ARTAN	Cobalamin-independent methionine synthase OS=Artemisia annua OX=35608 GN=CTI12_AA564950 PE=3 SV=1	99	SSAEDLQTVAADLR
15	tr|A0A2U1KTX4|A0A2U1KTX4_ARTAN	Cobalamin-independent methionine synthase OS=Artemisia annua OX=35608 GN=CTI12_AA564950 PE=3 SV=1	30.99	SSAEDLQTVAADLR
15	tr|A0A2U1KTX4|A0A2U1KTX4_ARTAN	Cobalamin-independent methionine synthase OS=Artemisia annua OX=35608 GN=CTI12_AA564950 PE=3 SV=1	25.72	VVEVSALAK
15	tr|A0A2U1KTX4|A0A2U1KTX4_ARTAN	Cobalamin-independent methionine synthase OS=Artemisia annua OX=35608 GN=CTI12_AA564950 PE=3 SV=1	99	YGAGIGPGVYDIHSPR
16	tr|A0A2U1PFQ1|A0A2U1PFQ1_ARTAN; tr|A0A2H4HHY6|A0A2H4HHY6_ARTAN	Galactose oxidase/kelch, beta-propeller OS=Artemisia annua OX=35608 GN=CTI12_AA153040 PE=4 SV=1; Putative galactose oxidase OS=Artemisia annua OX=35608 PE=2 SV=1	99	AITFEPATGK
16	tr|A0A2U1PFQ1|A0A2U1PFQ1_ARTAN; tr|A0A2H4HHY6|A0A2H4HHY6_ARTAN	Galactose oxidase/kelch, beta-propeller OS=Artemisia annua OX=35608 GN=CTI12_AA153040 PE=4 SV=1; Putative galactose oxidase OS=Artemisia annua OX=35608 PE=2 SV=1	99	DSYSYEIVPPQMEFKPK
16	tr|A0A2U1PFQ1|A0A2U1PFQ1_ARTAN; tr|A0A2H4HHY6|A0A2H4HHY6_ARTAN	Galactose oxidase/kelch, beta-propeller OS=Artemisia annua OX=35608 GN=CTI12_AA153040 PE=4 SV=1; Putative galactose oxidase OS=Artemisia annua OX=35608 PE=2 SV=1	99	EFPVLPGGSR
16	tr|A0A2U1PFQ1|A0A2U1PFQ1_ARTAN; tr|A0A2H4HHY6|A0A2H4HHY6_ARTAN	Galactose oxidase/kelch, beta-propeller OS=Artemisia annua OX=35608 GN=CTI12_AA153040 PE=4 SV=1; Putative galactose oxidase OS=Artemisia annua OX=35608 PE=2 SV=1	99	IQPMAADAAWIPEQNMPSPR
16	tr|A0A2U1PFQ1|A0A2U1PFQ1_ARTAN; tr|A0A2H4HHY6|A0A2H4HHY6_ARTAN	Galactose oxidase/kelch, beta-propeller OS=Artemisia annua OX=35608 GN=CTI12_AA153040 PE=4 SV=1; Putative galactose oxidase OS=Artemisia annua OX=35608 PE=2 SV=1	99	MYHSCSALLPDTR
16	tr|A0A2U1PFQ1|A0A2U1PFQ1_ARTAN; tr|A0A2H4HHY6|A0A2H4HHY6_ARTAN	Galactose oxidase/kelch, beta-propeller OS=Artemisia annua OX=35608 GN=CTI12_AA153040 PE=4 SV=1; Putative galactose oxidase OS=Artemisia annua OX=35608 PE=2 SV=1	99	QFLPALQDCNR
16	tr|A0A2U1PFQ1|A0A2U1PFQ1_ARTAN; tr|A0A2H4HHY6|A0A2H4HHY6_ARTAN	Galactose oxidase/kelch, beta-propeller OS=Artemisia annua OX=35608 GN=CTI12_AA153040 PE=4 SV=1; Putative galactose oxidase OS=Artemisia annua OX=35608 PE=2 SV=1	99	QPLVLGEVK
16	tr|A0A2U1PFQ1|A0A2U1PFQ1_ARTAN; tr|A0A2H4HHY6|A0A2H4HHY6_ARTAN	Galactose oxidase/kelch, beta-propeller OS=Artemisia annua OX=35608 GN=CTI12_AA153040 PE=4 SV=1; Putative galactose oxidase OS=Artemisia annua OX=35608 PE=2 SV=1	99	TVKEFPVLPGGSR
16	tr|A0A2U1PFQ1|A0A2U1PFQ1_ARTAN; tr|A0A2H4HHY6|A0A2H4HHY6_ARTAN	Galactose oxidase/kelch, beta-propeller OS=Artemisia annua OX=35608 GN=CTI12_AA153040 PE=4 SV=1; Putative galactose oxidase OS=Artemisia annua OX=35608 PE=2 SV=1	99	AADAAWIPEQNMPSPR
16	tr|A0A2U1PFQ1|A0A2U1PFQ1_ARTAN; tr|A0A2H4HHY6|A0A2H4HHY6_ARTAN	Galactose oxidase/kelch, beta-propeller OS=Artemisia annua OX=35608 GN=CTI12_AA153040 PE=4 SV=1; Putative galactose oxidase OS=Artemisia annua OX=35608 PE=2 SV=1	99	HVTEKQFLPALQDCNR
16	tr|A0A2U1PFQ1|A0A2U1PFQ1_ARTAN; tr|A0A2H4HHY6|A0A2H4HHY6_ARTAN	Galactose oxidase/kelch, beta-propeller OS=Artemisia annua OX=35608 GN=CTI12_AA153040 PE=4 SV=1; Putative galactose oxidase OS=Artemisia annua OX=35608 PE=2 SV=1	99	QVLPDGSSVVLGGR
16	tr|A0A2U1PFQ1|A0A2U1PFQ1_ARTAN; tr|A0A2H4HHY6|A0A2H4HHY6_ARTAN	Galactose oxidase/kelch, beta-propeller OS=Artemisia annua OX=35608 GN=CTI12_AA153040 PE=4 SV=1; Putative galactose oxidase OS=Artemisia annua OX=35608 PE=2 SV=1	27.94	IGALADTR
16	tr|A0A2U1PFQ1|A0A2U1PFQ1_ARTAN; tr|A0A2H4HHY6|A0A2H4HHY6_ARTAN	Galactose oxidase/kelch, beta-propeller OS=Artemisia annua OX=35608 GN=CTI12_AA153040 PE=4 SV=1; Putative galactose oxidase OS=Artemisia annua OX=35608 PE=2 SV=1	99	AYELVDAR
16	tr|A0A2U1PFQ1|A0A2U1PFQ1_ARTAN; tr|A0A2H4HHY6|A0A2H4HHY6_ARTAN	Galactose oxidase/kelch, beta-propeller OS=Artemisia annua OX=35608 GN=CTI12_AA153040 PE=4 SV=1; Putative galactose oxidase OS=Artemisia annua OX=35608 PE=2 SV=1	99	DTTSLGASGYK
16	tr|A0A2U1PFQ1|A0A2U1PFQ1_ARTAN; tr|A0A2H4HHY6|A0A2H4HHY6_ARTAN	Galactose oxidase/kelch, beta-propeller OS=Artemisia annua OX=35608 GN=CTI12_AA153040 PE=4 SV=1; Putative galactose oxidase OS=Artemisia annua OX=35608 PE=2 SV=1	92.06	SCSALLPDTR
16	tr|A0A2U1PFQ1|A0A2U1PFQ1_ARTAN; tr|A0A2H4HHY6|A0A2H4HHY6_ARTAN	Galactose oxidase/kelch, beta-propeller OS=Artemisia annua OX=35608 GN=CTI12_AA153040 PE=4 SV=1; Putative galactose oxidase OS=Artemisia annua OX=35608 PE=2 SV=1	98.39	SALLPDTR
16	tr|A0A2U1PFQ1|A0A2U1PFQ1_ARTAN; tr|A0A2H4HHY6|A0A2H4HHY6_ARTAN	Galactose oxidase/kelch, beta-propeller OS=Artemisia annua OX=35608 GN=CTI12_AA153040 PE=4 SV=1; Putative galactose oxidase OS=Artemisia annua OX=35608 PE=2 SV=1	34.42	GIWVHID
16	tr|A0A2U1PFQ1|A0A2U1PFQ1_ARTAN; tr|A0A2H4HHY6|A0A2H4HHY6_ARTAN	Galactose oxidase/kelch, beta-propeller OS=Artemisia annua OX=35608 GN=CTI12_AA153040 PE=4 SV=1; Putative galactose oxidase OS=Artemisia annua OX=35608 PE=2 SV=1	97.19	FLPALQDCNR
16	tr|A0A2U1PFQ1|A0A2U1PFQ1_ARTAN; tr|A0A2H4HHY6|A0A2H4HHY6_ARTAN	Galactose oxidase/kelch, beta-propeller OS=Artemisia annua OX=35608 GN=CTI12_AA153040 PE=4 SV=1; Putative galactose oxidase OS=Artemisia annua OX=35608 PE=2 SV=1	74.19	TMGDLIHLAN
16	tr|A0A2U1PFQ1|A0A2U1PFQ1_ARTAN; tr|A0A2H4HHY6|A0A2H4HHY6_ARTAN	Galactose oxidase/kelch, beta-propeller OS=Artemisia annua OX=35608 GN=CTI12_AA153040 PE=4 SV=1; Putative galactose oxidase OS=Artemisia annua OX=35608 PE=2 SV=1	57.39	DTEFPTELR
16	tr|A0A2U1PFQ1|A0A2U1PFQ1_ARTAN; tr|A0A2H4HHY6|A0A2H4HHY6_ARTAN	Galactose oxidase/kelch, beta-propeller OS=Artemisia annua OX=35608 GN=CTI12_AA153040 PE=4 SV=1; Putative galactose oxidase OS=Artemisia annua OX=35608 PE=2 SV=1	99	AADAAWIPEQNMPSPR
16	tr|A0A2U1PFQ1|A0A2U1PFQ1_ARTAN; tr|A0A2H4HHY6|A0A2H4HHY6_ARTAN	Galactose oxidase/kelch, beta-propeller OS=Artemisia annua OX=35608 GN=CTI12_AA153040 PE=4 SV=1; Putative galactose oxidase OS=Artemisia annua OX=35608 PE=2 SV=1	99	AADAAWIPEQNMPSPR
16	tr|A0A2U1PFQ1|A0A2U1PFQ1_ARTAN; tr|A0A2H4HHY6|A0A2H4HHY6_ARTAN	Galactose oxidase/kelch, beta-propeller OS=Artemisia annua OX=35608 GN=CTI12_AA153040 PE=4 SV=1; Putative galactose oxidase OS=Artemisia annua OX=35608 PE=2 SV=1	99	AADAAWIPEQNMPSPR
16	tr|A0A2U1PFQ1|A0A2U1PFQ1_ARTAN; tr|A0A2H4HHY6|A0A2H4HHY6_ARTAN	Galactose oxidase/kelch, beta-propeller OS=Artemisia annua OX=35608 GN=CTI12_AA153040 PE=4 SV=1; Putative galactose oxidase OS=Artemisia annua OX=35608 PE=2 SV=1	99	AADAAWIPEQNMPSPR
16	tr|A0A2U1PFQ1|A0A2U1PFQ1_ARTAN; tr|A0A2H4HHY6|A0A2H4HHY6_ARTAN	Galactose oxidase/kelch, beta-propeller OS=Artemisia annua OX=35608 GN=CTI12_AA153040 PE=4 SV=1; Putative galactose oxidase OS=Artemisia annua OX=35608 PE=2 SV=1	99	AADAAWIPEQNMPSPR
16	tr|A0A2U1PFQ1|A0A2U1PFQ1_ARTAN; tr|A0A2H4HHY6|A0A2H4HHY6_ARTAN	Galactose oxidase/kelch, beta-propeller OS=Artemisia annua OX=35608 GN=CTI12_AA153040 PE=4 SV=1; Putative galactose oxidase OS=Artemisia annua OX=35608 PE=2 SV=1	99	AADAAWIPEQNMPSPR
16	tr|A0A2U1PFQ1|A0A2U1PFQ1_ARTAN; tr|A0A2H4HHY6|A0A2H4HHY6_ARTAN	Galactose oxidase/kelch, beta-propeller OS=Artemisia annua OX=35608 GN=CTI12_AA153040 PE=4 SV=1; Putative galactose oxidase OS=Artemisia annua OX=35608 PE=2 SV=1	99	AADAAWIPEQNMPSPR
16	tr|A0A2U1PFQ1|A0A2U1PFQ1_ARTAN; tr|A0A2H4HHY6|A0A2H4HHY6_ARTAN	Galactose oxidase/kelch, beta-propeller OS=Artemisia annua OX=35608 GN=CTI12_AA153040 PE=4 SV=1; Putative galactose oxidase OS=Artemisia annua OX=35608 PE=2 SV=1	99	AADAAWIPEQNMPSPR
16	tr|A0A2U1PFQ1|A0A2U1PFQ1_ARTAN; tr|A0A2H4HHY6|A0A2H4HHY6_ARTAN	Galactose oxidase/kelch, beta-propeller OS=Artemisia annua OX=35608 GN=CTI12_AA153040 PE=4 SV=1; Putative galactose oxidase OS=Artemisia annua OX=35608 PE=2 SV=1	99	AADAAWIPEQNMPSPR
16	tr|A0A2U1PFQ1|A0A2U1PFQ1_ARTAN; tr|A0A2H4HHY6|A0A2H4HHY6_ARTAN	Galactose oxidase/kelch, beta-propeller OS=Artemisia annua OX=35608 GN=CTI12_AA153040 PE=4 SV=1; Putative galactose oxidase OS=Artemisia annua OX=35608 PE=2 SV=1	99	AADAAWIPEQNMPSPR
16	tr|A0A2U1PFQ1|A0A2U1PFQ1_ARTAN; tr|A0A2H4HHY6|A0A2H4HHY6_ARTAN	Galactose oxidase/kelch, beta-propeller OS=Artemisia annua OX=35608 GN=CTI12_AA153040 PE=4 SV=1; Putative galactose oxidase OS=Artemisia annua OX=35608 PE=2 SV=1	99	AADAAWIPEQNMPSPR
16	tr|A0A2U1PFQ1|A0A2U1PFQ1_ARTAN; tr|A0A2H4HHY6|A0A2H4HHY6_ARTAN	Galactose oxidase/kelch, beta-propeller OS=Artemisia annua OX=35608 GN=CTI12_AA153040 PE=4 SV=1; Putative galactose oxidase OS=Artemisia annua OX=35608 PE=2 SV=1	97.19	AADAAWIPEQNMPSPR
16	tr|A0A2U1PFQ1|A0A2U1PFQ1_ARTAN; tr|A0A2H4HHY6|A0A2H4HHY6_ARTAN	Galactose oxidase/kelch, beta-propeller OS=Artemisia annua OX=35608 GN=CTI12_AA153040 PE=4 SV=1; Putative galactose oxidase OS=Artemisia annua OX=35608 PE=2 SV=1	92.74	AADAAWIPEQNMPSPR
16	tr|A0A2U1PFQ1|A0A2U1PFQ1_ARTAN; tr|A0A2H4HHY6|A0A2H4HHY6_ARTAN	Galactose oxidase/kelch, beta-propeller OS=Artemisia annua OX=35608 GN=CTI12_AA153040 PE=4 SV=1; Putative galactose oxidase OS=Artemisia annua OX=35608 PE=2 SV=1	78.61	AADAAWIPEQNMPSPR
16	tr|A0A2U1PFQ1|A0A2U1PFQ1_ARTAN; tr|A0A2H4HHY6|A0A2H4HHY6_ARTAN	Galactose oxidase/kelch, beta-propeller OS=Artemisia annua OX=35608 GN=CTI12_AA153040 PE=4 SV=1; Putative galactose oxidase OS=Artemisia annua OX=35608 PE=2 SV=1	77.32	AADAAWIPEQNMPSPR
16	tr|A0A2U1PFQ1|A0A2U1PFQ1_ARTAN; tr|A0A2H4HHY6|A0A2H4HHY6_ARTAN	Galactose oxidase/kelch, beta-propeller OS=Artemisia annua OX=35608 GN=CTI12_AA153040 PE=4 SV=1; Putative galactose oxidase OS=Artemisia annua OX=35608 PE=2 SV=1	60.21	AADAAWIPEQNMPSPR
16	tr|A0A2U1PFQ1|A0A2U1PFQ1_ARTAN; tr|A0A2H4HHY6|A0A2H4HHY6_ARTAN	Galactose oxidase/kelch, beta-propeller OS=Artemisia annua OX=35608 GN=CTI12_AA153040 PE=4 SV=1; Putative galactose oxidase OS=Artemisia annua OX=35608 PE=2 SV=1	51.47	AADAAWIPEQNMPSPR
16	tr|A0A2U1PFQ1|A0A2U1PFQ1_ARTAN; tr|A0A2H4HHY6|A0A2H4HHY6_ARTAN	Galactose oxidase/kelch, beta-propeller OS=Artemisia annua OX=35608 GN=CTI12_AA153040 PE=4 SV=1; Putative galactose oxidase OS=Artemisia annua OX=35608 PE=2 SV=1	43.05	AADAAWIPEQNMPSPR
16	tr|A0A2U1PFQ1|A0A2U1PFQ1_ARTAN; tr|A0A2H4HHY6|A0A2H4HHY6_ARTAN	Galactose oxidase/kelch, beta-propeller OS=Artemisia annua OX=35608 GN=CTI12_AA153040 PE=4 SV=1; Putative galactose oxidase OS=Artemisia annua OX=35608 PE=2 SV=1	34.11	AADAAWIPEQNMPSPR
16	tr|A0A2U1PFQ1|A0A2U1PFQ1_ARTAN; tr|A0A2H4HHY6|A0A2H4HHY6_ARTAN	Galactose oxidase/kelch, beta-propeller OS=Artemisia annua OX=35608 GN=CTI12_AA153040 PE=4 SV=1; Putative galactose oxidase OS=Artemisia annua OX=35608 PE=2 SV=1	34.11	AADAAWIPEQNMPSPR
16	tr|A0A2U1PFQ1|A0A2U1PFQ1_ARTAN; tr|A0A2H4HHY6|A0A2H4HHY6_ARTAN	Galactose oxidase/kelch, beta-propeller OS=Artemisia annua OX=35608 GN=CTI12_AA153040 PE=4 SV=1; Putative galactose oxidase OS=Artemisia annua OX=35608 PE=2 SV=1	30.56	AADAAWIPEQNMPSPR
16	tr|A0A2U1PFQ1|A0A2U1PFQ1_ARTAN; tr|A0A2H4HHY6|A0A2H4HHY6_ARTAN	Galactose oxidase/kelch, beta-propeller OS=Artemisia annua OX=35608 GN=CTI12_AA153040 PE=4 SV=1; Putative galactose oxidase OS=Artemisia annua OX=35608 PE=2 SV=1	30.56	AADAAWIPEQNMPSPR
16	tr|A0A2U1PFQ1|A0A2U1PFQ1_ARTAN; tr|A0A2H4HHY6|A0A2H4HHY6_ARTAN	Galactose oxidase/kelch, beta-propeller OS=Artemisia annua OX=35608 GN=CTI12_AA153040 PE=4 SV=1; Putative galactose oxidase OS=Artemisia annua OX=35608 PE=2 SV=1	30.56	AADAAWIPEQNMPSPR
16	tr|A0A2U1PFQ1|A0A2U1PFQ1_ARTAN; tr|A0A2H4HHY6|A0A2H4HHY6_ARTAN	Galactose oxidase/kelch, beta-propeller OS=Artemisia annua OX=35608 GN=CTI12_AA153040 PE=4 SV=1; Putative galactose oxidase OS=Artemisia annua OX=35608 PE=2 SV=1	26.61	AADAAWIPEQNMPSPR
16	tr|A0A2U1PFQ1|A0A2U1PFQ1_ARTAN; tr|A0A2H4HHY6|A0A2H4HHY6_ARTAN	Galactose oxidase/kelch, beta-propeller OS=Artemisia annua OX=35608 GN=CTI12_AA153040 PE=4 SV=1; Putative galactose oxidase OS=Artemisia annua OX=35608 PE=2 SV=1	23.59	AADAAWIPEQNMPSPR
16	tr|A0A2U1PFQ1|A0A2U1PFQ1_ARTAN; tr|A0A2H4HHY6|A0A2H4HHY6_ARTAN	Galactose oxidase/kelch, beta-propeller OS=Artemisia annua OX=35608 GN=CTI12_AA153040 PE=4 SV=1; Putative galactose oxidase OS=Artemisia annua OX=35608 PE=2 SV=1	99	AITFEPATGK
16	tr|A0A2U1PFQ1|A0A2U1PFQ1_ARTAN; tr|A0A2H4HHY6|A0A2H4HHY6_ARTAN	Galactose oxidase/kelch, beta-propeller OS=Artemisia annua OX=35608 GN=CTI12_AA153040 PE=4 SV=1; Putative galactose oxidase OS=Artemisia annua OX=35608 PE=2 SV=1	97.87	AITFEPATGK
16	tr|A0A2U1PFQ1|A0A2U1PFQ1_ARTAN; tr|A0A2H4HHY6|A0A2H4HHY6_ARTAN	Galactose oxidase/kelch, beta-propeller OS=Artemisia annua OX=35608 GN=CTI12_AA153040 PE=4 SV=1; Putative galactose oxidase OS=Artemisia annua OX=35608 PE=2 SV=1	96.02	AITFEPATGK
16	tr|A0A2U1PFQ1|A0A2U1PFQ1_ARTAN; tr|A0A2H4HHY6|A0A2H4HHY6_ARTAN	Galactose oxidase/kelch, beta-propeller OS=Artemisia annua OX=35608 GN=CTI12_AA153040 PE=4 SV=1; Putative galactose oxidase OS=Artemisia annua OX=35608 PE=2 SV=1	83.77	AITFEPATGK
16	tr|A0A2U1PFQ1|A0A2U1PFQ1_ARTAN; tr|A0A2H4HHY6|A0A2H4HHY6_ARTAN	Galactose oxidase/kelch, beta-propeller OS=Artemisia annua OX=35608 GN=CTI12_AA153040 PE=4 SV=1; Putative galactose oxidase OS=Artemisia annua OX=35608 PE=2 SV=1	15.24	AITFEPATGK
16	tr|A0A2U1PFQ1|A0A2U1PFQ1_ARTAN; tr|A0A2H4HHY6|A0A2H4HHY6_ARTAN	Galactose oxidase/kelch, beta-propeller OS=Artemisia annua OX=35608 GN=CTI12_AA153040 PE=4 SV=1; Putative galactose oxidase OS=Artemisia annua OX=35608 PE=2 SV=1	92.74	DSYSYEIVPPQMEFKPK
16	tr|A0A2U1PFQ1|A0A2U1PFQ1_ARTAN; tr|A0A2H4HHY6|A0A2H4HHY6_ARTAN	Galactose oxidase/kelch, beta-propeller OS=Artemisia annua OX=35608 GN=CTI12_AA153040 PE=4 SV=1; Putative galactose oxidase OS=Artemisia annua OX=35608 PE=2 SV=1	58.09	DSYSYEIVPPQMEFKPK
16	tr|A0A2U1PFQ1|A0A2U1PFQ1_ARTAN; tr|A0A2H4HHY6|A0A2H4HHY6_ARTAN	Galactose oxidase/kelch, beta-propeller OS=Artemisia annua OX=35608 GN=CTI12_AA153040 PE=4 SV=1; Putative galactose oxidase OS=Artemisia annua OX=35608 PE=2 SV=1	44.38	DSYSYEIVPPQMEFKPK
16	tr|A0A2U1PFQ1|A0A2U1PFQ1_ARTAN; tr|A0A2H4HHY6|A0A2H4HHY6_ARTAN	Galactose oxidase/kelch, beta-propeller OS=Artemisia annua OX=35608 GN=CTI12_AA153040 PE=4 SV=1; Putative galactose oxidase OS=Artemisia annua OX=35608 PE=2 SV=1	99	EFPVLPGGSR
16	tr|A0A2U1PFQ1|A0A2U1PFQ1_ARTAN; tr|A0A2H4HHY6|A0A2H4HHY6_ARTAN	Galactose oxidase/kelch, beta-propeller OS=Artemisia annua OX=35608 GN=CTI12_AA153040 PE=4 SV=1; Putative galactose oxidase OS=Artemisia annua OX=35608 PE=2 SV=1	99	EFPVLPGGSR
16	tr|A0A2U1PFQ1|A0A2U1PFQ1_ARTAN; tr|A0A2H4HHY6|A0A2H4HHY6_ARTAN	Galactose oxidase/kelch, beta-propeller OS=Artemisia annua OX=35608 GN=CTI12_AA153040 PE=4 SV=1; Putative galactose oxidase OS=Artemisia annua OX=35608 PE=2 SV=1	98.55	EFPVLPGGSR
16	tr|A0A2U1PFQ1|A0A2U1PFQ1_ARTAN; tr|A0A2H4HHY6|A0A2H4HHY6_ARTAN	Galactose oxidase/kelch, beta-propeller OS=Artemisia annua OX=35608 GN=CTI12_AA153040 PE=4 SV=1; Putative galactose oxidase OS=Artemisia annua OX=35608 PE=2 SV=1	98.33	EFPVLPGGSR
16	tr|A0A2U1PFQ1|A0A2U1PFQ1_ARTAN; tr|A0A2H4HHY6|A0A2H4HHY6_ARTAN	Galactose oxidase/kelch, beta-propeller OS=Artemisia annua OX=35608 GN=CTI12_AA153040 PE=4 SV=1; Putative galactose oxidase OS=Artemisia annua OX=35608 PE=2 SV=1	73.96	EFPVLPGGSR
16	tr|A0A2U1PFQ1|A0A2U1PFQ1_ARTAN; tr|A0A2H4HHY6|A0A2H4HHY6_ARTAN	Galactose oxidase/kelch, beta-propeller OS=Artemisia annua OX=35608 GN=CTI12_AA153040 PE=4 SV=1; Putative galactose oxidase OS=Artemisia annua OX=35608 PE=2 SV=1	73.75	EFPVLPGGSR
16	tr|A0A2U1PFQ1|A0A2U1PFQ1_ARTAN; tr|A0A2H4HHY6|A0A2H4HHY6_ARTAN	Galactose oxidase/kelch, beta-propeller OS=Artemisia annua OX=35608 GN=CTI12_AA153040 PE=4 SV=1; Putative galactose oxidase OS=Artemisia annua OX=35608 PE=2 SV=1	69.23	EFPVLPGGSR
16	tr|A0A2U1PFQ1|A0A2U1PFQ1_ARTAN; tr|A0A2H4HHY6|A0A2H4HHY6_ARTAN	Galactose oxidase/kelch, beta-propeller OS=Artemisia annua OX=35608 GN=CTI12_AA153040 PE=4 SV=1; Putative galactose oxidase OS=Artemisia annua OX=35608 PE=2 SV=1	65.88	EFPVLPGGSR
16	tr|A0A2U1PFQ1|A0A2U1PFQ1_ARTAN; tr|A0A2H4HHY6|A0A2H4HHY6_ARTAN	Galactose oxidase/kelch, beta-propeller OS=Artemisia annua OX=35608 GN=CTI12_AA153040 PE=4 SV=1; Putative galactose oxidase OS=Artemisia annua OX=35608 PE=2 SV=1	27.82	EFPVLPGGSR
16	tr|A0A2U1PFQ1|A0A2U1PFQ1_ARTAN; tr|A0A2H4HHY6|A0A2H4HHY6_ARTAN	Galactose oxidase/kelch, beta-propeller OS=Artemisia annua OX=35608 GN=CTI12_AA153040 PE=4 SV=1; Putative galactose oxidase OS=Artemisia annua OX=35608 PE=2 SV=1	21.69	EFPVLPGGSR
16	tr|A0A2U1PFQ1|A0A2U1PFQ1_ARTAN; tr|A0A2H4HHY6|A0A2H4HHY6_ARTAN	Galactose oxidase/kelch, beta-propeller OS=Artemisia annua OX=35608 GN=CTI12_AA153040 PE=4 SV=1; Putative galactose oxidase OS=Artemisia annua OX=35608 PE=2 SV=1	20.43	EFPVLPGGSR
16	tr|A0A2U1PFQ1|A0A2U1PFQ1_ARTAN; tr|A0A2H4HHY6|A0A2H4HHY6_ARTAN	Galactose oxidase/kelch, beta-propeller OS=Artemisia annua OX=35608 GN=CTI12_AA153040 PE=4 SV=1; Putative galactose oxidase OS=Artemisia annua OX=35608 PE=2 SV=1	17.34	EFPVLPGGSR
16	tr|A0A2U1PFQ1|A0A2U1PFQ1_ARTAN; tr|A0A2H4HHY6|A0A2H4HHY6_ARTAN	Galactose oxidase/kelch, beta-propeller OS=Artemisia annua OX=35608 GN=CTI12_AA153040 PE=4 SV=1; Putative galactose oxidase OS=Artemisia annua OX=35608 PE=2 SV=1	59.28	HVTEKQFLPALQDCNR
16	tr|A0A2U1PFQ1|A0A2U1PFQ1_ARTAN; tr|A0A2H4HHY6|A0A2H4HHY6_ARTAN	Galactose oxidase/kelch, beta-propeller OS=Artemisia annua OX=35608 GN=CTI12_AA153040 PE=4 SV=1; Putative galactose oxidase OS=Artemisia annua OX=35608 PE=2 SV=1	54.58	HVTEKQFLPALQDCNR
16	tr|A0A2U1PFQ1|A0A2U1PFQ1_ARTAN; tr|A0A2H4HHY6|A0A2H4HHY6_ARTAN	Galactose oxidase/kelch, beta-propeller OS=Artemisia annua OX=35608 GN=CTI12_AA153040 PE=4 SV=1; Putative galactose oxidase OS=Artemisia annua OX=35608 PE=2 SV=1	43.05	HVTEKQFLPALQDCNR
16	tr|A0A2U1PFQ1|A0A2U1PFQ1_ARTAN; tr|A0A2H4HHY6|A0A2H4HHY6_ARTAN	Galactose oxidase/kelch, beta-propeller OS=Artemisia annua OX=35608 GN=CTI12_AA153040 PE=4 SV=1; Putative galactose oxidase OS=Artemisia annua OX=35608 PE=2 SV=1	38.72	HVTEKQFLPALQDCNR
16	tr|A0A2U1PFQ1|A0A2U1PFQ1_ARTAN; tr|A0A2H4HHY6|A0A2H4HHY6_ARTAN	Galactose oxidase/kelch, beta-propeller OS=Artemisia annua OX=35608 GN=CTI12_AA153040 PE=4 SV=1; Putative galactose oxidase OS=Artemisia annua OX=35608 PE=2 SV=1	22.65	HVTEKQFLPALQDCNR
16	tr|A0A2U1PFQ1|A0A2U1PFQ1_ARTAN; tr|A0A2H4HHY6|A0A2H4HHY6_ARTAN	Galactose oxidase/kelch, beta-propeller OS=Artemisia annua OX=35608 GN=CTI12_AA153040 PE=4 SV=1; Putative galactose oxidase OS=Artemisia annua OX=35608 PE=2 SV=1	99	IQPMAADAAWIPEQNMPSPR
16	tr|A0A2U1PFQ1|A0A2U1PFQ1_ARTAN; tr|A0A2H4HHY6|A0A2H4HHY6_ARTAN	Galactose oxidase/kelch, beta-propeller OS=Artemisia annua OX=35608 GN=CTI12_AA153040 PE=4 SV=1; Putative galactose oxidase OS=Artemisia annua OX=35608 PE=2 SV=1	99	IQPMAADAAWIPEQNMPSPR
16	tr|A0A2U1PFQ1|A0A2U1PFQ1_ARTAN; tr|A0A2H4HHY6|A0A2H4HHY6_ARTAN	Galactose oxidase/kelch, beta-propeller OS=Artemisia annua OX=35608 GN=CTI12_AA153040 PE=4 SV=1; Putative galactose oxidase OS=Artemisia annua OX=35608 PE=2 SV=1	99	IQPMAADAAWIPEQNMPSPR
16	tr|A0A2U1PFQ1|A0A2U1PFQ1_ARTAN; tr|A0A2H4HHY6|A0A2H4HHY6_ARTAN	Galactose oxidase/kelch, beta-propeller OS=Artemisia annua OX=35608 GN=CTI12_AA153040 PE=4 SV=1; Putative galactose oxidase OS=Artemisia annua OX=35608 PE=2 SV=1	99	IQPMAADAAWIPEQNMPSPR
16	tr|A0A2U1PFQ1|A0A2U1PFQ1_ARTAN; tr|A0A2H4HHY6|A0A2H4HHY6_ARTAN	Galactose oxidase/kelch, beta-propeller OS=Artemisia annua OX=35608 GN=CTI12_AA153040 PE=4 SV=1; Putative galactose oxidase OS=Artemisia annua OX=35608 PE=2 SV=1	99	IQPMAADAAWIPEQNMPSPR
16	tr|A0A2U1PFQ1|A0A2U1PFQ1_ARTAN; tr|A0A2H4HHY6|A0A2H4HHY6_ARTAN	Galactose oxidase/kelch, beta-propeller OS=Artemisia annua OX=35608 GN=CTI12_AA153040 PE=4 SV=1; Putative galactose oxidase OS=Artemisia annua OX=35608 PE=2 SV=1	99	IQPMAADAAWIPEQNMPSPR
16	tr|A0A2U1PFQ1|A0A2U1PFQ1_ARTAN; tr|A0A2H4HHY6|A0A2H4HHY6_ARTAN	Galactose oxidase/kelch, beta-propeller OS=Artemisia annua OX=35608 GN=CTI12_AA153040 PE=4 SV=1; Putative galactose oxidase OS=Artemisia annua OX=35608 PE=2 SV=1	98.95	IQPMAADAAWIPEQNMPSPR
16	tr|A0A2U1PFQ1|A0A2U1PFQ1_ARTAN; tr|A0A2H4HHY6|A0A2H4HHY6_ARTAN	Galactose oxidase/kelch, beta-propeller OS=Artemisia annua OX=35608 GN=CTI12_AA153040 PE=4 SV=1; Putative galactose oxidase OS=Artemisia annua OX=35608 PE=2 SV=1	98.82	IQPMAADAAWIPEQNMPSPR
16	tr|A0A2U1PFQ1|A0A2U1PFQ1_ARTAN; tr|A0A2H4HHY6|A0A2H4HHY6_ARTAN	Galactose oxidase/kelch, beta-propeller OS=Artemisia annua OX=35608 GN=CTI12_AA153040 PE=4 SV=1; Putative galactose oxidase OS=Artemisia annua OX=35608 PE=2 SV=1	96.25	IQPMAADAAWIPEQNMPSPR
16	tr|A0A2U1PFQ1|A0A2U1PFQ1_ARTAN; tr|A0A2H4HHY6|A0A2H4HHY6_ARTAN	Galactose oxidase/kelch, beta-propeller OS=Artemisia annua OX=35608 GN=CTI12_AA153040 PE=4 SV=1; Putative galactose oxidase OS=Artemisia annua OX=35608 PE=2 SV=1	93.83	IQPMAADAAWIPEQNMPSPR
16	tr|A0A2U1PFQ1|A0A2U1PFQ1_ARTAN; tr|A0A2H4HHY6|A0A2H4HHY6_ARTAN	Galactose oxidase/kelch, beta-propeller OS=Artemisia annua OX=35608 GN=CTI12_AA153040 PE=4 SV=1; Putative galactose oxidase OS=Artemisia annua OX=35608 PE=2 SV=1	85.01	IQPMAADAAWIPEQNMPSPR
16	tr|A0A2U1PFQ1|A0A2U1PFQ1_ARTAN; tr|A0A2H4HHY6|A0A2H4HHY6_ARTAN	Galactose oxidase/kelch, beta-propeller OS=Artemisia annua OX=35608 GN=CTI12_AA153040 PE=4 SV=1; Putative galactose oxidase OS=Artemisia annua OX=35608 PE=2 SV=1	77.76	IQPMAADAAWIPEQNMPSPR
16	tr|A0A2U1PFQ1|A0A2U1PFQ1_ARTAN; tr|A0A2H4HHY6|A0A2H4HHY6_ARTAN	Galactose oxidase/kelch, beta-propeller OS=Artemisia annua OX=35608 GN=CTI12_AA153040 PE=4 SV=1; Putative galactose oxidase OS=Artemisia annua OX=35608 PE=2 SV=1	57.16	IQPMAADAAWIPEQNMPSPR
16	tr|A0A2U1PFQ1|A0A2U1PFQ1_ARTAN; tr|A0A2H4HHY6|A0A2H4HHY6_ARTAN	Galactose oxidase/kelch, beta-propeller OS=Artemisia annua OX=35608 GN=CTI12_AA153040 PE=4 SV=1; Putative galactose oxidase OS=Artemisia annua OX=35608 PE=2 SV=1	52.05	IQPMAADAAWIPEQNMPSPR
16	tr|A0A2U1PFQ1|A0A2U1PFQ1_ARTAN; tr|A0A2H4HHY6|A0A2H4HHY6_ARTAN	Galactose oxidase/kelch, beta-propeller OS=Artemisia annua OX=35608 GN=CTI12_AA153040 PE=4 SV=1; Putative galactose oxidase OS=Artemisia annua OX=35608 PE=2 SV=1	39.61	IQPMAADAAWIPEQNMPSPR
16	tr|A0A2U1PFQ1|A0A2U1PFQ1_ARTAN; tr|A0A2H4HHY6|A0A2H4HHY6_ARTAN	Galactose oxidase/kelch, beta-propeller OS=Artemisia annua OX=35608 GN=CTI12_AA153040 PE=4 SV=1; Putative galactose oxidase OS=Artemisia annua OX=35608 PE=2 SV=1	35.98	IQPMAADAAWIPEQNMPSPR
16	tr|A0A2U1PFQ1|A0A2U1PFQ1_ARTAN; tr|A0A2H4HHY6|A0A2H4HHY6_ARTAN	Galactose oxidase/kelch, beta-propeller OS=Artemisia annua OX=35608 GN=CTI12_AA153040 PE=4 SV=1; Putative galactose oxidase OS=Artemisia annua OX=35608 PE=2 SV=1	34.26	IQPMAADAAWIPEQNMPSPR
16	tr|A0A2U1PFQ1|A0A2U1PFQ1_ARTAN; tr|A0A2H4HHY6|A0A2H4HHY6_ARTAN	Galactose oxidase/kelch, beta-propeller OS=Artemisia annua OX=35608 GN=CTI12_AA153040 PE=4 SV=1; Putative galactose oxidase OS=Artemisia annua OX=35608 PE=2 SV=1	34.26	IQPMAADAAWIPEQNMPSPR
16	tr|A0A2U1PFQ1|A0A2U1PFQ1_ARTAN; tr|A0A2H4HHY6|A0A2H4HHY6_ARTAN	Galactose oxidase/kelch, beta-propeller OS=Artemisia annua OX=35608 GN=CTI12_AA153040 PE=4 SV=1; Putative galactose oxidase OS=Artemisia annua OX=35608 PE=2 SV=1	34.26	IQPMAADAAWIPEQNMPSPR
16	tr|A0A2U1PFQ1|A0A2U1PFQ1_ARTAN; tr|A0A2H4HHY6|A0A2H4HHY6_ARTAN	Galactose oxidase/kelch, beta-propeller OS=Artemisia annua OX=35608 GN=CTI12_AA153040 PE=4 SV=1; Putative galactose oxidase OS=Artemisia annua OX=35608 PE=2 SV=1	34.26	IQPMAADAAWIPEQNMPSPR
16	tr|A0A2U1PFQ1|A0A2U1PFQ1_ARTAN; tr|A0A2H4HHY6|A0A2H4HHY6_ARTAN	Galactose oxidase/kelch, beta-propeller OS=Artemisia annua OX=35608 GN=CTI12_AA153040 PE=4 SV=1; Putative galactose oxidase OS=Artemisia annua OX=35608 PE=2 SV=1	34.26	IQPMAADAAWIPEQNMPSPR
16	tr|A0A2U1PFQ1|A0A2U1PFQ1_ARTAN; tr|A0A2H4HHY6|A0A2H4HHY6_ARTAN	Galactose oxidase/kelch, beta-propeller OS=Artemisia annua OX=35608 GN=CTI12_AA153040 PE=4 SV=1; Putative galactose oxidase OS=Artemisia annua OX=35608 PE=2 SV=1	34.11	IQPMAADAAWIPEQNMPSPR
16	tr|A0A2U1PFQ1|A0A2U1PFQ1_ARTAN; tr|A0A2H4HHY6|A0A2H4HHY6_ARTAN	Galactose oxidase/kelch, beta-propeller OS=Artemisia annua OX=35608 GN=CTI12_AA153040 PE=4 SV=1; Putative galactose oxidase OS=Artemisia annua OX=35608 PE=2 SV=1	32.45	IQPMAADAAWIPEQNMPSPR
16	tr|A0A2U1PFQ1|A0A2U1PFQ1_ARTAN; tr|A0A2H4HHY6|A0A2H4HHY6_ARTAN	Galactose oxidase/kelch, beta-propeller OS=Artemisia annua OX=35608 GN=CTI12_AA153040 PE=4 SV=1; Putative galactose oxidase OS=Artemisia annua OX=35608 PE=2 SV=1	31.34	IQPMAADAAWIPEQNMPSPR
16	tr|A0A2U1PFQ1|A0A2U1PFQ1_ARTAN; tr|A0A2H4HHY6|A0A2H4HHY6_ARTAN	Galactose oxidase/kelch, beta-propeller OS=Artemisia annua OX=35608 GN=CTI12_AA153040 PE=4 SV=1; Putative galactose oxidase OS=Artemisia annua OX=35608 PE=2 SV=1	31.14	IQPMAADAAWIPEQNMPSPR
16	tr|A0A2U1PFQ1|A0A2U1PFQ1_ARTAN; tr|A0A2H4HHY6|A0A2H4HHY6_ARTAN	Galactose oxidase/kelch, beta-propeller OS=Artemisia annua OX=35608 GN=CTI12_AA153040 PE=4 SV=1; Putative galactose oxidase OS=Artemisia annua OX=35608 PE=2 SV=1	21.8	IQPMAADAAWIPEQNMPSPR
16	tr|A0A2U1PFQ1|A0A2U1PFQ1_ARTAN; tr|A0A2H4HHY6|A0A2H4HHY6_ARTAN	Galactose oxidase/kelch, beta-propeller OS=Artemisia annua OX=35608 GN=CTI12_AA153040 PE=4 SV=1; Putative galactose oxidase OS=Artemisia annua OX=35608 PE=2 SV=1	21.8	IQPMAADAAWIPEQNMPSPR
16	tr|A0A2U1PFQ1|A0A2U1PFQ1_ARTAN; tr|A0A2H4HHY6|A0A2H4HHY6_ARTAN	Galactose oxidase/kelch, beta-propeller OS=Artemisia annua OX=35608 GN=CTI12_AA153040 PE=4 SV=1; Putative galactose oxidase OS=Artemisia annua OX=35608 PE=2 SV=1	17.31	IQPMAADAAWIPEQNMPSPR
16	tr|A0A2U1PFQ1|A0A2U1PFQ1_ARTAN; tr|A0A2H4HHY6|A0A2H4HHY6_ARTAN	Galactose oxidase/kelch, beta-propeller OS=Artemisia annua OX=35608 GN=CTI12_AA153040 PE=4 SV=1; Putative galactose oxidase OS=Artemisia annua OX=35608 PE=2 SV=1	17.31	IQPMAADAAWIPEQNMPSPR
16	tr|A0A2U1PFQ1|A0A2U1PFQ1_ARTAN; tr|A0A2H4HHY6|A0A2H4HHY6_ARTAN	Galactose oxidase/kelch, beta-propeller OS=Artemisia annua OX=35608 GN=CTI12_AA153040 PE=4 SV=1; Putative galactose oxidase OS=Artemisia annua OX=35608 PE=2 SV=1	32.4	LPEGTPCPINPD
16	tr|A0A2U1PFQ1|A0A2U1PFQ1_ARTAN; tr|A0A2H4HHY6|A0A2H4HHY6_ARTAN	Galactose oxidase/kelch, beta-propeller OS=Artemisia annua OX=35608 GN=CTI12_AA153040 PE=4 SV=1; Putative galactose oxidase OS=Artemisia annua OX=35608 PE=2 SV=1	21.66	LPEGTPCPINPDAN
16	tr|A0A2U1PFQ1|A0A2U1PFQ1_ARTAN; tr|A0A2H4HHY6|A0A2H4HHY6_ARTAN	Galactose oxidase/kelch, beta-propeller OS=Artemisia annua OX=35608 GN=CTI12_AA153040 PE=4 SV=1; Putative galactose oxidase OS=Artemisia annua OX=35608 PE=2 SV=1	18.67	LPEGTPCPINPDAN
16	tr|A0A2U1PFQ1|A0A2U1PFQ1_ARTAN; tr|A0A2H4HHY6|A0A2H4HHY6_ARTAN	Galactose oxidase/kelch, beta-propeller OS=Artemisia annua OX=35608 GN=CTI12_AA153040 PE=4 SV=1; Putative galactose oxidase OS=Artemisia annua OX=35608 PE=2 SV=1	99	MYHSCSALLPDTR
16	tr|A0A2U1PFQ1|A0A2U1PFQ1_ARTAN; tr|A0A2H4HHY6|A0A2H4HHY6_ARTAN	Galactose oxidase/kelch, beta-propeller OS=Artemisia annua OX=35608 GN=CTI12_AA153040 PE=4 SV=1; Putative galactose oxidase OS=Artemisia annua OX=35608 PE=2 SV=1	99	MYHSCSALLPDTR
16	tr|A0A2U1PFQ1|A0A2U1PFQ1_ARTAN; tr|A0A2H4HHY6|A0A2H4HHY6_ARTAN	Galactose oxidase/kelch, beta-propeller OS=Artemisia annua OX=35608 GN=CTI12_AA153040 PE=4 SV=1; Putative galactose oxidase OS=Artemisia annua OX=35608 PE=2 SV=1	99	MYHSCSALLPDTR
16	tr|A0A2U1PFQ1|A0A2U1PFQ1_ARTAN; tr|A0A2H4HHY6|A0A2H4HHY6_ARTAN	Galactose oxidase/kelch, beta-propeller OS=Artemisia annua OX=35608 GN=CTI12_AA153040 PE=4 SV=1; Putative galactose oxidase OS=Artemisia annua OX=35608 PE=2 SV=1	99	MYHSCSALLPDTR
16	tr|A0A2U1PFQ1|A0A2U1PFQ1_ARTAN; tr|A0A2H4HHY6|A0A2H4HHY6_ARTAN	Galactose oxidase/kelch, beta-propeller OS=Artemisia annua OX=35608 GN=CTI12_AA153040 PE=4 SV=1; Putative galactose oxidase OS=Artemisia annua OX=35608 PE=2 SV=1	99	MYHSCSALLPDTR
16	tr|A0A2U1PFQ1|A0A2U1PFQ1_ARTAN; tr|A0A2H4HHY6|A0A2H4HHY6_ARTAN	Galactose oxidase/kelch, beta-propeller OS=Artemisia annua OX=35608 GN=CTI12_AA153040 PE=4 SV=1; Putative galactose oxidase OS=Artemisia annua OX=35608 PE=2 SV=1	99	MYHSCSALLPDTR
16	tr|A0A2U1PFQ1|A0A2U1PFQ1_ARTAN; tr|A0A2H4HHY6|A0A2H4HHY6_ARTAN	Galactose oxidase/kelch, beta-propeller OS=Artemisia annua OX=35608 GN=CTI12_AA153040 PE=4 SV=1; Putative galactose oxidase OS=Artemisia annua OX=35608 PE=2 SV=1	99	MYHSCSALLPDTR
16	tr|A0A2U1PFQ1|A0A2U1PFQ1_ARTAN; tr|A0A2H4HHY6|A0A2H4HHY6_ARTAN	Galactose oxidase/kelch, beta-propeller OS=Artemisia annua OX=35608 GN=CTI12_AA153040 PE=4 SV=1; Putative galactose oxidase OS=Artemisia annua OX=35608 PE=2 SV=1	99	MYHSCSALLPDTR
16	tr|A0A2U1PFQ1|A0A2U1PFQ1_ARTAN; tr|A0A2H4HHY6|A0A2H4HHY6_ARTAN	Galactose oxidase/kelch, beta-propeller OS=Artemisia annua OX=35608 GN=CTI12_AA153040 PE=4 SV=1; Putative galactose oxidase OS=Artemisia annua OX=35608 PE=2 SV=1	99	MYHSCSALLPDTR
16	tr|A0A2U1PFQ1|A0A2U1PFQ1_ARTAN; tr|A0A2H4HHY6|A0A2H4HHY6_ARTAN	Galactose oxidase/kelch, beta-propeller OS=Artemisia annua OX=35608 GN=CTI12_AA153040 PE=4 SV=1; Putative galactose oxidase OS=Artemisia annua OX=35608 PE=2 SV=1	99	MYHSCSALLPDTR
16	tr|A0A2U1PFQ1|A0A2U1PFQ1_ARTAN; tr|A0A2H4HHY6|A0A2H4HHY6_ARTAN	Galactose oxidase/kelch, beta-propeller OS=Artemisia annua OX=35608 GN=CTI12_AA153040 PE=4 SV=1; Putative galactose oxidase OS=Artemisia annua OX=35608 PE=2 SV=1	99	MYHSCSALLPDTR
16	tr|A0A2U1PFQ1|A0A2U1PFQ1_ARTAN; tr|A0A2H4HHY6|A0A2H4HHY6_ARTAN	Galactose oxidase/kelch, beta-propeller OS=Artemisia annua OX=35608 GN=CTI12_AA153040 PE=4 SV=1; Putative galactose oxidase OS=Artemisia annua OX=35608 PE=2 SV=1	97.04	MYHSCSALLPDTR
16	tr|A0A2U1PFQ1|A0A2U1PFQ1_ARTAN; tr|A0A2H4HHY6|A0A2H4HHY6_ARTAN	Galactose oxidase/kelch, beta-propeller OS=Artemisia annua OX=35608 GN=CTI12_AA153040 PE=4 SV=1; Putative galactose oxidase OS=Artemisia annua OX=35608 PE=2 SV=1	95.61	MYHSCSALLPDTR
16	tr|A0A2U1PFQ1|A0A2U1PFQ1_ARTAN; tr|A0A2H4HHY6|A0A2H4HHY6_ARTAN	Galactose oxidase/kelch, beta-propeller OS=Artemisia annua OX=35608 GN=CTI12_AA153040 PE=4 SV=1; Putative galactose oxidase OS=Artemisia annua OX=35608 PE=2 SV=1	92.27	MYHSCSALLPDTR
16	tr|A0A2U1PFQ1|A0A2U1PFQ1_ARTAN; tr|A0A2H4HHY6|A0A2H4HHY6_ARTAN	Galactose oxidase/kelch, beta-propeller OS=Artemisia annua OX=35608 GN=CTI12_AA153040 PE=4 SV=1; Putative galactose oxidase OS=Artemisia annua OX=35608 PE=2 SV=1	41.41	MYHSCSALLPDTR
16	tr|A0A2U1PFQ1|A0A2U1PFQ1_ARTAN; tr|A0A2H4HHY6|A0A2H4HHY6_ARTAN	Galactose oxidase/kelch, beta-propeller OS=Artemisia annua OX=35608 GN=CTI12_AA153040 PE=4 SV=1; Putative galactose oxidase OS=Artemisia annua OX=35608 PE=2 SV=1	31.74	MYHSCSALLPDTR
16	tr|A0A2U1PFQ1|A0A2U1PFQ1_ARTAN; tr|A0A2H4HHY6|A0A2H4HHY6_ARTAN	Galactose oxidase/kelch, beta-propeller OS=Artemisia annua OX=35608 GN=CTI12_AA153040 PE=4 SV=1; Putative galactose oxidase OS=Artemisia annua OX=35608 PE=2 SV=1	30.74	MYHSCSALLPDTR
16	tr|A0A2U1PFQ1|A0A2U1PFQ1_ARTAN; tr|A0A2H4HHY6|A0A2H4HHY6_ARTAN	Galactose oxidase/kelch, beta-propeller OS=Artemisia annua OX=35608 GN=CTI12_AA153040 PE=4 SV=1; Putative galactose oxidase OS=Artemisia annua OX=35608 PE=2 SV=1	27.7	MYHSCSALLPDTR
16	tr|A0A2U1PFQ1|A0A2U1PFQ1_ARTAN; tr|A0A2H4HHY6|A0A2H4HHY6_ARTAN	Galactose oxidase/kelch, beta-propeller OS=Artemisia annua OX=35608 GN=CTI12_AA153040 PE=4 SV=1; Putative galactose oxidase OS=Artemisia annua OX=35608 PE=2 SV=1	38.79	NAYELVDARHVTEKQFLPALQDCNR
16	tr|A0A2U1PFQ1|A0A2U1PFQ1_ARTAN; tr|A0A2H4HHY6|A0A2H4HHY6_ARTAN	Galactose oxidase/kelch, beta-propeller OS=Artemisia annua OX=35608 GN=CTI12_AA153040 PE=4 SV=1; Putative galactose oxidase OS=Artemisia annua OX=35608 PE=2 SV=1	24.62	NAYELVDARHVTEKQFLPALQDCNR
16	tr|A0A2U1PFQ1|A0A2U1PFQ1_ARTAN; tr|A0A2H4HHY6|A0A2H4HHY6_ARTAN	Galactose oxidase/kelch, beta-propeller OS=Artemisia annua OX=35608 GN=CTI12_AA153040 PE=4 SV=1; Putative galactose oxidase OS=Artemisia annua OX=35608 PE=2 SV=1	23.81	NAYELVDARHVTEKQFLPALQDCNR
16	tr|A0A2U1PFQ1|A0A2U1PFQ1_ARTAN; tr|A0A2H4HHY6|A0A2H4HHY6_ARTAN	Galactose oxidase/kelch, beta-propeller OS=Artemisia annua OX=35608 GN=CTI12_AA153040 PE=4 SV=1; Putative galactose oxidase OS=Artemisia annua OX=35608 PE=2 SV=1	22.93	NAYELVDARHVTEKQFLPALQDCNR
16	tr|A0A2U1PFQ1|A0A2U1PFQ1_ARTAN; tr|A0A2H4HHY6|A0A2H4HHY6_ARTAN	Galactose oxidase/kelch, beta-propeller OS=Artemisia annua OX=35608 GN=CTI12_AA153040 PE=4 SV=1; Putative galactose oxidase OS=Artemisia annua OX=35608 PE=2 SV=1	21.64	NAYELVDARHVTEKQFLPALQDCNR
16	tr|A0A2U1PFQ1|A0A2U1PFQ1_ARTAN; tr|A0A2H4HHY6|A0A2H4HHY6_ARTAN	Galactose oxidase/kelch, beta-propeller OS=Artemisia annua OX=35608 GN=CTI12_AA153040 PE=4 SV=1; Putative galactose oxidase OS=Artemisia annua OX=35608 PE=2 SV=1	20.67	NAYELVDARHVTEKQFLPALQDCNR
16	tr|A0A2U1PFQ1|A0A2U1PFQ1_ARTAN; tr|A0A2H4HHY6|A0A2H4HHY6_ARTAN	Galactose oxidase/kelch, beta-propeller OS=Artemisia annua OX=35608 GN=CTI12_AA153040 PE=4 SV=1; Putative galactose oxidase OS=Artemisia annua OX=35608 PE=2 SV=1	28.75	NQPDCYAHGIAYDWK
16	tr|A0A2U1PFQ1|A0A2U1PFQ1_ARTAN; tr|A0A2H4HHY6|A0A2H4HHY6_ARTAN	Galactose oxidase/kelch, beta-propeller OS=Artemisia annua OX=35608 GN=CTI12_AA153040 PE=4 SV=1; Putative galactose oxidase OS=Artemisia annua OX=35608 PE=2 SV=1	99	QFLPALQDCNR
16	tr|A0A2U1PFQ1|A0A2U1PFQ1_ARTAN; tr|A0A2H4HHY6|A0A2H4HHY6_ARTAN	Galactose oxidase/kelch, beta-propeller OS=Artemisia annua OX=35608 GN=CTI12_AA153040 PE=4 SV=1; Putative galactose oxidase OS=Artemisia annua OX=35608 PE=2 SV=1	99	QFLPALQDCNR
16	tr|A0A2U1PFQ1|A0A2U1PFQ1_ARTAN; tr|A0A2H4HHY6|A0A2H4HHY6_ARTAN	Galactose oxidase/kelch, beta-propeller OS=Artemisia annua OX=35608 GN=CTI12_AA153040 PE=4 SV=1; Putative galactose oxidase OS=Artemisia annua OX=35608 PE=2 SV=1	99	QFLPALQDCNR
16	tr|A0A2U1PFQ1|A0A2U1PFQ1_ARTAN; tr|A0A2H4HHY6|A0A2H4HHY6_ARTAN	Galactose oxidase/kelch, beta-propeller OS=Artemisia annua OX=35608 GN=CTI12_AA153040 PE=4 SV=1; Putative galactose oxidase OS=Artemisia annua OX=35608 PE=2 SV=1	99	QFLPALQDCNR
16	tr|A0A2U1PFQ1|A0A2U1PFQ1_ARTAN; tr|A0A2H4HHY6|A0A2H4HHY6_ARTAN	Galactose oxidase/kelch, beta-propeller OS=Artemisia annua OX=35608 GN=CTI12_AA153040 PE=4 SV=1; Putative galactose oxidase OS=Artemisia annua OX=35608 PE=2 SV=1	99	QFLPALQDCNR
16	tr|A0A2U1PFQ1|A0A2U1PFQ1_ARTAN; tr|A0A2H4HHY6|A0A2H4HHY6_ARTAN	Galactose oxidase/kelch, beta-propeller OS=Artemisia annua OX=35608 GN=CTI12_AA153040 PE=4 SV=1; Putative galactose oxidase OS=Artemisia annua OX=35608 PE=2 SV=1	99	QFLPALQDCNR
16	tr|A0A2U1PFQ1|A0A2U1PFQ1_ARTAN; tr|A0A2H4HHY6|A0A2H4HHY6_ARTAN	Galactose oxidase/kelch, beta-propeller OS=Artemisia annua OX=35608 GN=CTI12_AA153040 PE=4 SV=1; Putative galactose oxidase OS=Artemisia annua OX=35608 PE=2 SV=1	99	QFLPALQDCNR
16	tr|A0A2U1PFQ1|A0A2U1PFQ1_ARTAN; tr|A0A2H4HHY6|A0A2H4HHY6_ARTAN	Galactose oxidase/kelch, beta-propeller OS=Artemisia annua OX=35608 GN=CTI12_AA153040 PE=4 SV=1; Putative galactose oxidase OS=Artemisia annua OX=35608 PE=2 SV=1	99	QFLPALQDCNR
16	tr|A0A2U1PFQ1|A0A2U1PFQ1_ARTAN; tr|A0A2H4HHY6|A0A2H4HHY6_ARTAN	Galactose oxidase/kelch, beta-propeller OS=Artemisia annua OX=35608 GN=CTI12_AA153040 PE=4 SV=1; Putative galactose oxidase OS=Artemisia annua OX=35608 PE=2 SV=1	99	QFLPALQDCNR
16	tr|A0A2U1PFQ1|A0A2U1PFQ1_ARTAN; tr|A0A2H4HHY6|A0A2H4HHY6_ARTAN	Galactose oxidase/kelch, beta-propeller OS=Artemisia annua OX=35608 GN=CTI12_AA153040 PE=4 SV=1; Putative galactose oxidase OS=Artemisia annua OX=35608 PE=2 SV=1	99	QFLPALQDCNR
16	tr|A0A2U1PFQ1|A0A2U1PFQ1_ARTAN; tr|A0A2H4HHY6|A0A2H4HHY6_ARTAN	Galactose oxidase/kelch, beta-propeller OS=Artemisia annua OX=35608 GN=CTI12_AA153040 PE=4 SV=1; Putative galactose oxidase OS=Artemisia annua OX=35608 PE=2 SV=1	99	QFLPALQDCNR
16	tr|A0A2U1PFQ1|A0A2U1PFQ1_ARTAN; tr|A0A2H4HHY6|A0A2H4HHY6_ARTAN	Galactose oxidase/kelch, beta-propeller OS=Artemisia annua OX=35608 GN=CTI12_AA153040 PE=4 SV=1; Putative galactose oxidase OS=Artemisia annua OX=35608 PE=2 SV=1	99	QFLPALQDCNR
16	tr|A0A2U1PFQ1|A0A2U1PFQ1_ARTAN; tr|A0A2H4HHY6|A0A2H4HHY6_ARTAN	Galactose oxidase/kelch, beta-propeller OS=Artemisia annua OX=35608 GN=CTI12_AA153040 PE=4 SV=1; Putative galactose oxidase OS=Artemisia annua OX=35608 PE=2 SV=1	99	QFLPALQDCNR
16	tr|A0A2U1PFQ1|A0A2U1PFQ1_ARTAN; tr|A0A2H4HHY6|A0A2H4HHY6_ARTAN	Galactose oxidase/kelch, beta-propeller OS=Artemisia annua OX=35608 GN=CTI12_AA153040 PE=4 SV=1; Putative galactose oxidase OS=Artemisia annua OX=35608 PE=2 SV=1	99	QFLPALQDCNR
16	tr|A0A2U1PFQ1|A0A2U1PFQ1_ARTAN; tr|A0A2H4HHY6|A0A2H4HHY6_ARTAN	Galactose oxidase/kelch, beta-propeller OS=Artemisia annua OX=35608 GN=CTI12_AA153040 PE=4 SV=1; Putative galactose oxidase OS=Artemisia annua OX=35608 PE=2 SV=1	99	QFLPALQDCNR
16	tr|A0A2U1PFQ1|A0A2U1PFQ1_ARTAN; tr|A0A2H4HHY6|A0A2H4HHY6_ARTAN	Galactose oxidase/kelch, beta-propeller OS=Artemisia annua OX=35608 GN=CTI12_AA153040 PE=4 SV=1; Putative galactose oxidase OS=Artemisia annua OX=35608 PE=2 SV=1	99	QFLPALQDCNR
16	tr|A0A2U1PFQ1|A0A2U1PFQ1_ARTAN; tr|A0A2H4HHY6|A0A2H4HHY6_ARTAN	Galactose oxidase/kelch, beta-propeller OS=Artemisia annua OX=35608 GN=CTI12_AA153040 PE=4 SV=1; Putative galactose oxidase OS=Artemisia annua OX=35608 PE=2 SV=1	99	QFLPALQDCNR
16	tr|A0A2U1PFQ1|A0A2U1PFQ1_ARTAN; tr|A0A2H4HHY6|A0A2H4HHY6_ARTAN	Galactose oxidase/kelch, beta-propeller OS=Artemisia annua OX=35608 GN=CTI12_AA153040 PE=4 SV=1; Putative galactose oxidase OS=Artemisia annua OX=35608 PE=2 SV=1	99	QFLPALQDCNR
16	tr|A0A2U1PFQ1|A0A2U1PFQ1_ARTAN; tr|A0A2H4HHY6|A0A2H4HHY6_ARTAN	Galactose oxidase/kelch, beta-propeller OS=Artemisia annua OX=35608 GN=CTI12_AA153040 PE=4 SV=1; Putative galactose oxidase OS=Artemisia annua OX=35608 PE=2 SV=1	99	QFLPALQDCNR
16	tr|A0A2U1PFQ1|A0A2U1PFQ1_ARTAN; tr|A0A2H4HHY6|A0A2H4HHY6_ARTAN	Galactose oxidase/kelch, beta-propeller OS=Artemisia annua OX=35608 GN=CTI12_AA153040 PE=4 SV=1; Putative galactose oxidase OS=Artemisia annua OX=35608 PE=2 SV=1	99	QFLPALQDCNR
16	tr|A0A2U1PFQ1|A0A2U1PFQ1_ARTAN; tr|A0A2H4HHY6|A0A2H4HHY6_ARTAN	Galactose oxidase/kelch, beta-propeller OS=Artemisia annua OX=35608 GN=CTI12_AA153040 PE=4 SV=1; Putative galactose oxidase OS=Artemisia annua OX=35608 PE=2 SV=1	99	QFLPALQDCNR
16	tr|A0A2U1PFQ1|A0A2U1PFQ1_ARTAN; tr|A0A2H4HHY6|A0A2H4HHY6_ARTAN	Galactose oxidase/kelch, beta-propeller OS=Artemisia annua OX=35608 GN=CTI12_AA153040 PE=4 SV=1; Putative galactose oxidase OS=Artemisia annua OX=35608 PE=2 SV=1	98.75	QFLPALQDCNR
16	tr|A0A2U1PFQ1|A0A2U1PFQ1_ARTAN; tr|A0A2H4HHY6|A0A2H4HHY6_ARTAN	Galactose oxidase/kelch, beta-propeller OS=Artemisia annua OX=35608 GN=CTI12_AA153040 PE=4 SV=1; Putative galactose oxidase OS=Artemisia annua OX=35608 PE=2 SV=1	98.15	QFLPALQDCNR
16	tr|A0A2U1PFQ1|A0A2U1PFQ1_ARTAN; tr|A0A2H4HHY6|A0A2H4HHY6_ARTAN	Galactose oxidase/kelch, beta-propeller OS=Artemisia annua OX=35608 GN=CTI12_AA153040 PE=4 SV=1; Putative galactose oxidase OS=Artemisia annua OX=35608 PE=2 SV=1	78.19	QFLPALQDCNR
16	tr|A0A2U1PFQ1|A0A2U1PFQ1_ARTAN; tr|A0A2H4HHY6|A0A2H4HHY6_ARTAN	Galactose oxidase/kelch, beta-propeller OS=Artemisia annua OX=35608 GN=CTI12_AA153040 PE=4 SV=1; Putative galactose oxidase OS=Artemisia annua OX=35608 PE=2 SV=1	63.28	QFLPALQDCNR
16	tr|A0A2U1PFQ1|A0A2U1PFQ1_ARTAN; tr|A0A2H4HHY6|A0A2H4HHY6_ARTAN	Galactose oxidase/kelch, beta-propeller OS=Artemisia annua OX=35608 GN=CTI12_AA153040 PE=4 SV=1; Putative galactose oxidase OS=Artemisia annua OX=35608 PE=2 SV=1	60.95	QFLPALQDCNR
16	tr|A0A2U1PFQ1|A0A2U1PFQ1_ARTAN; tr|A0A2H4HHY6|A0A2H4HHY6_ARTAN	Galactose oxidase/kelch, beta-propeller OS=Artemisia annua OX=35608 GN=CTI12_AA153040 PE=4 SV=1; Putative galactose oxidase OS=Artemisia annua OX=35608 PE=2 SV=1	57.16	QFLPALQDCNR
16	tr|A0A2U1PFQ1|A0A2U1PFQ1_ARTAN; tr|A0A2H4HHY6|A0A2H4HHY6_ARTAN	Galactose oxidase/kelch, beta-propeller OS=Artemisia annua OX=35608 GN=CTI12_AA153040 PE=4 SV=1; Putative galactose oxidase OS=Artemisia annua OX=35608 PE=2 SV=1	44.38	QFLPALQDCNR
16	tr|A0A2U1PFQ1|A0A2U1PFQ1_ARTAN; tr|A0A2H4HHY6|A0A2H4HHY6_ARTAN	Galactose oxidase/kelch, beta-propeller OS=Artemisia annua OX=35608 GN=CTI12_AA153040 PE=4 SV=1; Putative galactose oxidase OS=Artemisia annua OX=35608 PE=2 SV=1	40.14	QFLPALQDCNR
16	tr|A0A2U1PFQ1|A0A2U1PFQ1_ARTAN; tr|A0A2H4HHY6|A0A2H4HHY6_ARTAN	Galactose oxidase/kelch, beta-propeller OS=Artemisia annua OX=35608 GN=CTI12_AA153040 PE=4 SV=1; Putative galactose oxidase OS=Artemisia annua OX=35608 PE=2 SV=1	32.58	QFLPALQDCNR
16	tr|A0A2U1PFQ1|A0A2U1PFQ1_ARTAN; tr|A0A2H4HHY6|A0A2H4HHY6_ARTAN	Galactose oxidase/kelch, beta-propeller OS=Artemisia annua OX=35608 GN=CTI12_AA153040 PE=4 SV=1; Putative galactose oxidase OS=Artemisia annua OX=35608 PE=2 SV=1	32.3	QFLPALQDCNR
16	tr|A0A2U1PFQ1|A0A2U1PFQ1_ARTAN; tr|A0A2H4HHY6|A0A2H4HHY6_ARTAN	Galactose oxidase/kelch, beta-propeller OS=Artemisia annua OX=35608 GN=CTI12_AA153040 PE=4 SV=1; Putative galactose oxidase OS=Artemisia annua OX=35608 PE=2 SV=1	30.14	QFLPALQDCNR
16	tr|A0A2U1PFQ1|A0A2U1PFQ1_ARTAN; tr|A0A2H4HHY6|A0A2H4HHY6_ARTAN	Galactose oxidase/kelch, beta-propeller OS=Artemisia annua OX=35608 GN=CTI12_AA153040 PE=4 SV=1; Putative galactose oxidase OS=Artemisia annua OX=35608 PE=2 SV=1	30.03	QFLPALQDCNR
16	tr|A0A2U1PFQ1|A0A2U1PFQ1_ARTAN; tr|A0A2H4HHY6|A0A2H4HHY6_ARTAN	Galactose oxidase/kelch, beta-propeller OS=Artemisia annua OX=35608 GN=CTI12_AA153040 PE=4 SV=1; Putative galactose oxidase OS=Artemisia annua OX=35608 PE=2 SV=1	23.95	QFLPALQDCNR
16	tr|A0A2U1PFQ1|A0A2U1PFQ1_ARTAN; tr|A0A2H4HHY6|A0A2H4HHY6_ARTAN	Galactose oxidase/kelch, beta-propeller OS=Artemisia annua OX=35608 GN=CTI12_AA153040 PE=4 SV=1; Putative galactose oxidase OS=Artemisia annua OX=35608 PE=2 SV=1	16.8	QFLPALQDCNR
16	tr|A0A2U1PFQ1|A0A2U1PFQ1_ARTAN; tr|A0A2H4HHY6|A0A2H4HHY6_ARTAN	Galactose oxidase/kelch, beta-propeller OS=Artemisia annua OX=35608 GN=CTI12_AA153040 PE=4 SV=1; Putative galactose oxidase OS=Artemisia annua OX=35608 PE=2 SV=1	99	QPLVLGEVK
16	tr|A0A2U1PFQ1|A0A2U1PFQ1_ARTAN; tr|A0A2H4HHY6|A0A2H4HHY6_ARTAN	Galactose oxidase/kelch, beta-propeller OS=Artemisia annua OX=35608 GN=CTI12_AA153040 PE=4 SV=1; Putative galactose oxidase OS=Artemisia annua OX=35608 PE=2 SV=1	97.44	QPLVLGEVK
16	tr|A0A2U1PFQ1|A0A2U1PFQ1_ARTAN; tr|A0A2H4HHY6|A0A2H4HHY6_ARTAN	Galactose oxidase/kelch, beta-propeller OS=Artemisia annua OX=35608 GN=CTI12_AA153040 PE=4 SV=1; Putative galactose oxidase OS=Artemisia annua OX=35608 PE=2 SV=1	86.94	QPLVLGEVK
16	tr|A0A2U1PFQ1|A0A2U1PFQ1_ARTAN; tr|A0A2H4HHY6|A0A2H4HHY6_ARTAN	Galactose oxidase/kelch, beta-propeller OS=Artemisia annua OX=35608 GN=CTI12_AA153040 PE=4 SV=1; Putative galactose oxidase OS=Artemisia annua OX=35608 PE=2 SV=1	76.25	QPLVLGEVK
16	tr|A0A2U1PFQ1|A0A2U1PFQ1_ARTAN; tr|A0A2H4HHY6|A0A2H4HHY6_ARTAN	Galactose oxidase/kelch, beta-propeller OS=Artemisia annua OX=35608 GN=CTI12_AA153040 PE=4 SV=1; Putative galactose oxidase OS=Artemisia annua OX=35608 PE=2 SV=1	60.29	QPLVLGEVK
16	tr|A0A2U1PFQ1|A0A2U1PFQ1_ARTAN; tr|A0A2H4HHY6|A0A2H4HHY6_ARTAN	Galactose oxidase/kelch, beta-propeller OS=Artemisia annua OX=35608 GN=CTI12_AA153040 PE=4 SV=1; Putative galactose oxidase OS=Artemisia annua OX=35608 PE=2 SV=1	96.92	TVKEFPVLPGGSR
16	tr|A0A2U1PFQ1|A0A2U1PFQ1_ARTAN; tr|A0A2H4HHY6|A0A2H4HHY6_ARTAN	Galactose oxidase/kelch, beta-propeller OS=Artemisia annua OX=35608 GN=CTI12_AA153040 PE=4 SV=1; Putative galactose oxidase OS=Artemisia annua OX=35608 PE=2 SV=1	63.28	TVKEFPVLPGGSR
16	tr|A0A2U1PFQ1|A0A2U1PFQ1_ARTAN; tr|A0A2H4HHY6|A0A2H4HHY6_ARTAN	Galactose oxidase/kelch, beta-propeller OS=Artemisia annua OX=35608 GN=CTI12_AA153040 PE=4 SV=1; Putative galactose oxidase OS=Artemisia annua OX=35608 PE=2 SV=1	42.29	TVKEFPVLPGGSR
16	tr|A0A2U1PFQ1|A0A2U1PFQ1_ARTAN; tr|A0A2H4HHY6|A0A2H4HHY6_ARTAN	Galactose oxidase/kelch, beta-propeller OS=Artemisia annua OX=35608 GN=CTI12_AA153040 PE=4 SV=1; Putative galactose oxidase OS=Artemisia annua OX=35608 PE=2 SV=1	36.31	TVKEFPVLPGGSR
16	tr|A0A2U1PFQ1|A0A2U1PFQ1_ARTAN; tr|A0A2H4HHY6|A0A2H4HHY6_ARTAN	Galactose oxidase/kelch, beta-propeller OS=Artemisia annua OX=35608 GN=CTI12_AA153040 PE=4 SV=1; Putative galactose oxidase OS=Artemisia annua OX=35608 PE=2 SV=1	27.85	TVKEFPVLPGGSR
16	tr|A0A2U1PFQ1|A0A2U1PFQ1_ARTAN; tr|A0A2H4HHY6|A0A2H4HHY6_ARTAN	Galactose oxidase/kelch, beta-propeller OS=Artemisia annua OX=35608 GN=CTI12_AA153040 PE=4 SV=1; Putative galactose oxidase OS=Artemisia annua OX=35608 PE=2 SV=1	27.85	TVKEFPVLPGGSR
17	tr|A0A2U1LFV8|A0A2U1LFV8_ARTAN	Pyruvate kinase OS=Artemisia annua OX=35608 GN=CTI12_AA498260 PE=3 SV=1	99	DKENISTWGVANK
17	tr|A0A2U1LFV8|A0A2U1LFV8_ARTAN	Pyruvate kinase OS=Artemisia annua OX=35608 GN=CTI12_AA498260 PE=3 SV=1	99	GNLGIDLPPEK
17	tr|A0A2U1LFV8|A0A2U1LFV8_ARTAN	Pyruvate kinase OS=Artemisia annua OX=35608 GN=CTI12_AA498260 PE=3 SV=1	99	HPAESTSATNESVLK
17	tr|A0A2U1LFV8|A0A2U1LFV8_ARTAN	Pyruvate kinase OS=Artemisia annua OX=35608 GN=CTI12_AA498260 PE=3 SV=1	99	MASILEPSK
17	tr|A0A2U1LFV8|A0A2U1LFV8_ARTAN	Pyruvate kinase OS=Artemisia annua OX=35608 GN=CTI12_AA498260 PE=3 SV=1	99	NGDLSQTQIFAK
17	tr|A0A2U1LFV8|A0A2U1LFV8_ARTAN	Pyruvate kinase OS=Artemisia annua OX=35608 GN=CTI12_AA498260 PE=3 SV=1	99	VFLFQK
17	tr|A0A2U1LFV8|A0A2U1LFV8_ARTAN	Pyruvate kinase OS=Artemisia annua OX=35608 GN=CTI12_AA498260 PE=3 SV=1	99	VVDSMTDNLRPTR
17	tr|A0A2U1LFV8|A0A2U1LFV8_ARTAN	Pyruvate kinase OS=Artemisia annua OX=35608 GN=CTI12_AA498260 PE=3 SV=1	99	STFFPAMTK
17	tr|A0A2U1LFV8|A0A2U1LFV8_ARTAN	Pyruvate kinase OS=Artemisia annua OX=35608 GN=CTI12_AA498260 PE=3 SV=1	99	VFNQDLYFK
17	tr|A0A2U1LFV8|A0A2U1LFV8_ARTAN	Pyruvate kinase OS=Artemisia annua OX=35608 GN=CTI12_AA498260 PE=3 SV=1	99	CNMAGKPAVVTR
17	tr|A0A2U1LFV8|A0A2U1LFV8_ARTAN	Pyruvate kinase OS=Artemisia annua OX=35608 GN=CTI12_AA498260 PE=3 SV=1	81.15	MHSNHLLLEEPIR
17	tr|A0A2U1LFV8|A0A2U1LFV8_ARTAN	Pyruvate kinase OS=Artemisia annua OX=35608 GN=CTI12_AA498260 PE=3 SV=1	92.35	CNMAGKPAVVTR
17	tr|A0A2U1LFV8|A0A2U1LFV8_ARTAN	Pyruvate kinase OS=Artemisia annua OX=35608 GN=CTI12_AA498260 PE=3 SV=1	41.54	CNMAGKPAVVTR
17	tr|A0A2U1LFV8|A0A2U1LFV8_ARTAN	Pyruvate kinase OS=Artemisia annua OX=35608 GN=CTI12_AA498260 PE=3 SV=1	99	DKENISTWGVANK
17	tr|A0A2U1LFV8|A0A2U1LFV8_ARTAN	Pyruvate kinase OS=Artemisia annua OX=35608 GN=CTI12_AA498260 PE=3 SV=1	99	GNLGIDLPPEK
17	tr|A0A2U1LFV8|A0A2U1LFV8_ARTAN	Pyruvate kinase OS=Artemisia annua OX=35608 GN=CTI12_AA498260 PE=3 SV=1	99	GNLGIDLPPEK
17	tr|A0A2U1LFV8|A0A2U1LFV8_ARTAN	Pyruvate kinase OS=Artemisia annua OX=35608 GN=CTI12_AA498260 PE=3 SV=1	99	GNLGIDLPPEK
17	tr|A0A2U1LFV8|A0A2U1LFV8_ARTAN	Pyruvate kinase OS=Artemisia annua OX=35608 GN=CTI12_AA498260 PE=3 SV=1	99	GNLGIDLPPEK
17	tr|A0A2U1LFV8|A0A2U1LFV8_ARTAN	Pyruvate kinase OS=Artemisia annua OX=35608 GN=CTI12_AA498260 PE=3 SV=1	99	GNLGIDLPPEK
17	tr|A0A2U1LFV8|A0A2U1LFV8_ARTAN	Pyruvate kinase OS=Artemisia annua OX=35608 GN=CTI12_AA498260 PE=3 SV=1	99	GNLGIDLPPEK
17	tr|A0A2U1LFV8|A0A2U1LFV8_ARTAN	Pyruvate kinase OS=Artemisia annua OX=35608 GN=CTI12_AA498260 PE=3 SV=1	99	GNLGIDLPPEK
17	tr|A0A2U1LFV8|A0A2U1LFV8_ARTAN	Pyruvate kinase OS=Artemisia annua OX=35608 GN=CTI12_AA498260 PE=3 SV=1	99	GNLGIDLPPEK
17	tr|A0A2U1LFV8|A0A2U1LFV8_ARTAN	Pyruvate kinase OS=Artemisia annua OX=35608 GN=CTI12_AA498260 PE=3 SV=1	99	GNLGIDLPPEK
17	tr|A0A2U1LFV8|A0A2U1LFV8_ARTAN	Pyruvate kinase OS=Artemisia annua OX=35608 GN=CTI12_AA498260 PE=3 SV=1	98.55	GNLGIDLPPEK
17	tr|A0A2U1LFV8|A0A2U1LFV8_ARTAN	Pyruvate kinase OS=Artemisia annua OX=35608 GN=CTI12_AA498260 PE=3 SV=1	97.51	GNLGIDLPPEK
17	tr|A0A2U1LFV8|A0A2U1LFV8_ARTAN	Pyruvate kinase OS=Artemisia annua OX=35608 GN=CTI12_AA498260 PE=3 SV=1	95.44	GNLGIDLPPEK
17	tr|A0A2U1LFV8|A0A2U1LFV8_ARTAN	Pyruvate kinase OS=Artemisia annua OX=35608 GN=CTI12_AA498260 PE=3 SV=1	86.23	GNLGIDLPPEK
17	tr|A0A2U1LFV8|A0A2U1LFV8_ARTAN	Pyruvate kinase OS=Artemisia annua OX=35608 GN=CTI12_AA498260 PE=3 SV=1	86.01	GNLGIDLPPEK
17	tr|A0A2U1LFV8|A0A2U1LFV8_ARTAN	Pyruvate kinase OS=Artemisia annua OX=35608 GN=CTI12_AA498260 PE=3 SV=1	71.02	GNLGIDLPPEK
17	tr|A0A2U1LFV8|A0A2U1LFV8_ARTAN	Pyruvate kinase OS=Artemisia annua OX=35608 GN=CTI12_AA498260 PE=3 SV=1	52.32	GNLGIDLPPEK
17	tr|A0A2U1LFV8|A0A2U1LFV8_ARTAN	Pyruvate kinase OS=Artemisia annua OX=35608 GN=CTI12_AA498260 PE=3 SV=1	45.99	GNLGIDLPPEK
17	tr|A0A2U1LFV8|A0A2U1LFV8_ARTAN	Pyruvate kinase OS=Artemisia annua OX=35608 GN=CTI12_AA498260 PE=3 SV=1	44.93	GNLGIDLPPEK
17	tr|A0A2U1LFV8|A0A2U1LFV8_ARTAN	Pyruvate kinase OS=Artemisia annua OX=35608 GN=CTI12_AA498260 PE=3 SV=1	28.05	GNLGIDLPPEK
17	tr|A0A2U1LFV8|A0A2U1LFV8_ARTAN	Pyruvate kinase OS=Artemisia annua OX=35608 GN=CTI12_AA498260 PE=3 SV=1	25.45	GNLGIDLPPEK
17	tr|A0A2U1LFV8|A0A2U1LFV8_ARTAN	Pyruvate kinase OS=Artemisia annua OX=35608 GN=CTI12_AA498260 PE=3 SV=1	19.83	GNLGIDLPPEK
17	tr|A0A2U1LFV8|A0A2U1LFV8_ARTAN	Pyruvate kinase OS=Artemisia annua OX=35608 GN=CTI12_AA498260 PE=3 SV=1	15.6	GNLGIDLPPEK
17	tr|A0A2U1LFV8|A0A2U1LFV8_ARTAN	Pyruvate kinase OS=Artemisia annua OX=35608 GN=CTI12_AA498260 PE=3 SV=1	99	MASILEPSK
17	tr|A0A2U1LFV8|A0A2U1LFV8_ARTAN	Pyruvate kinase OS=Artemisia annua OX=35608 GN=CTI12_AA498260 PE=3 SV=1	27.24	MHSNHLLLEEPIR
17	tr|A0A2U1LFV8|A0A2U1LFV8_ARTAN	Pyruvate kinase OS=Artemisia annua OX=35608 GN=CTI12_AA498260 PE=3 SV=1	99	NGDLSQTQIFAK
17	tr|A0A2U1LFV8|A0A2U1LFV8_ARTAN	Pyruvate kinase OS=Artemisia annua OX=35608 GN=CTI12_AA498260 PE=3 SV=1	99	NGDLSQTQIFAK
17	tr|A0A2U1LFV8|A0A2U1LFV8_ARTAN	Pyruvate kinase OS=Artemisia annua OX=35608 GN=CTI12_AA498260 PE=3 SV=1	73.14	NGDLSQTQIFAK
17	tr|A0A2U1LFV8|A0A2U1LFV8_ARTAN	Pyruvate kinase OS=Artemisia annua OX=35608 GN=CTI12_AA498260 PE=3 SV=1	53.83	NGDLSQTQIFAK
17	tr|A0A2U1LFV8|A0A2U1LFV8_ARTAN	Pyruvate kinase OS=Artemisia annua OX=35608 GN=CTI12_AA498260 PE=3 SV=1	52.41	NGDLSQTQIFAK
17	tr|A0A2U1LFV8|A0A2U1LFV8_ARTAN	Pyruvate kinase OS=Artemisia annua OX=35608 GN=CTI12_AA498260 PE=3 SV=1	90.5	STFFPAMTK
17	tr|A0A2U1LFV8|A0A2U1LFV8_ARTAN	Pyruvate kinase OS=Artemisia annua OX=35608 GN=CTI12_AA498260 PE=3 SV=1	76.88	STFFPAMTK
17	tr|A0A2U1LFV8|A0A2U1LFV8_ARTAN	Pyruvate kinase OS=Artemisia annua OX=35608 GN=CTI12_AA498260 PE=3 SV=1	41.93	STFFPAMTK
17	tr|A0A2U1LFV8|A0A2U1LFV8_ARTAN	Pyruvate kinase OS=Artemisia annua OX=35608 GN=CTI12_AA498260 PE=3 SV=1	96.88	VVDSMTDNLRPTR
18	tr|A0A2U1MM00|A0A2U1MM00_ARTAN	Glucose-6-phosphate isomerase OS=Artemisia annua OX=35608 GN=CTI12_AA366640 PE=3 SV=1	99	AILPYTQALEK
18	tr|A0A2U1MM00|A0A2U1MM00_ARTAN	Glucose-6-phosphate isomerase OS=Artemisia annua OX=35608 GN=CTI12_AA366640 PE=3 SV=1	99	EWISSALGPQAVSK
18	tr|A0A2U1MM00|A0A2U1MM00_ARTAN	Glucose-6-phosphate isomerase OS=Artemisia annua OX=35608 GN=CTI12_AA366640 PE=3 SV=1	99	FLANVDPVDVAR
18	tr|A0A2U1MM00|A0A2U1MM00_ARTAN	Glucose-6-phosphate isomerase OS=Artemisia annua OX=35608 GN=CTI12_AA366640 PE=3 SV=1	99	LAPHIQQVSMESNGK
18	tr|A0A2U1MM00|A0A2U1MM00_ARTAN	Glucose-6-phosphate isomerase OS=Artemisia annua OX=35608 GN=CTI12_AA366640 PE=3 SV=1	99	NGSWVGATGK
18	tr|A0A2U1MM00|A0A2U1MM00_ARTAN	Glucose-6-phosphate isomerase OS=Artemisia annua OX=35608 GN=CTI12_AA366640 PE=3 SV=1	99	TFTTAETMLNAR
18	tr|A0A2U1MM00|A0A2U1MM00_ARTAN	Glucose-6-phosphate isomerase OS=Artemisia annua OX=35608 GN=CTI12_AA366640 PE=3 SV=1	99	TPEQLQSENVAPHLVPHK
18	tr|A0A2U1MM00|A0A2U1MM00_ARTAN	Glucose-6-phosphate isomerase OS=Artemisia annua OX=35608 GN=CTI12_AA366640 PE=3 SV=1	99	SQQPVYLR
18	tr|A0A2U1MM00|A0A2U1MM00_ARTAN	Glucose-6-phosphate isomerase OS=Artemisia annua OX=35608 GN=CTI12_AA366640 PE=3 SV=1	98.14	GVSIDGVR
18	tr|A0A2U1MM00|A0A2U1MM00_ARTAN	Glucose-6-phosphate isomerase OS=Artemisia annua OX=35608 GN=CTI12_AA366640 PE=3 SV=1	72.15	LFSLAEAAHLK
18	tr|A0A2U1MM00|A0A2U1MM00_ARTAN	Glucose-6-phosphate isomerase OS=Artemisia annua OX=35608 GN=CTI12_AA366640 PE=3 SV=1	88.29	INSMFSGEHINSTEDR
18	tr|A0A2U1MM00|A0A2U1MM00_ARTAN	Glucose-6-phosphate isomerase OS=Artemisia annua OX=35608 GN=CTI12_AA366640 PE=3 SV=1	76.88	AILPYTQALEK
18	tr|A0A2U1MM00|A0A2U1MM00_ARTAN	Glucose-6-phosphate isomerase OS=Artemisia annua OX=35608 GN=CTI12_AA366640 PE=3 SV=1	75.09	AILPYTQALEK
18	tr|A0A2U1MM00|A0A2U1MM00_ARTAN	Glucose-6-phosphate isomerase OS=Artemisia annua OX=35608 GN=CTI12_AA366640 PE=3 SV=1	49.78	AILPYTQALEK
18	tr|A0A2U1MM00|A0A2U1MM00_ARTAN	Glucose-6-phosphate isomerase OS=Artemisia annua OX=35608 GN=CTI12_AA366640 PE=3 SV=1	99	EWISSALGPQAVSK
18	tr|A0A2U1MM00|A0A2U1MM00_ARTAN	Glucose-6-phosphate isomerase OS=Artemisia annua OX=35608 GN=CTI12_AA366640 PE=3 SV=1	99	EWISSALGPQAVSK
18	tr|A0A2U1MM00|A0A2U1MM00_ARTAN	Glucose-6-phosphate isomerase OS=Artemisia annua OX=35608 GN=CTI12_AA366640 PE=3 SV=1	99	EWISSALGPQAVSK
18	tr|A0A2U1MM00|A0A2U1MM00_ARTAN	Glucose-6-phosphate isomerase OS=Artemisia annua OX=35608 GN=CTI12_AA366640 PE=3 SV=1	99	EWISSALGPQAVSK
18	tr|A0A2U1MM00|A0A2U1MM00_ARTAN	Glucose-6-phosphate isomerase OS=Artemisia annua OX=35608 GN=CTI12_AA366640 PE=3 SV=1	96.25	EWISSALGPQAVSK
18	tr|A0A2U1MM00|A0A2U1MM00_ARTAN	Glucose-6-phosphate isomerase OS=Artemisia annua OX=35608 GN=CTI12_AA366640 PE=3 SV=1	94.92	EWISSALGPQAVSK
18	tr|A0A2U1MM00|A0A2U1MM00_ARTAN	Glucose-6-phosphate isomerase OS=Artemisia annua OX=35608 GN=CTI12_AA366640 PE=3 SV=1	91.23	EWISSALGPQAVSK
18	tr|A0A2U1MM00|A0A2U1MM00_ARTAN	Glucose-6-phosphate isomerase OS=Artemisia annua OX=35608 GN=CTI12_AA366640 PE=3 SV=1	89.45	EWISSALGPQAVSK
18	tr|A0A2U1MM00|A0A2U1MM00_ARTAN	Glucose-6-phosphate isomerase OS=Artemisia annua OX=35608 GN=CTI12_AA366640 PE=3 SV=1	99	FLANVDPVDVAR
18	tr|A0A2U1MM00|A0A2U1MM00_ARTAN	Glucose-6-phosphate isomerase OS=Artemisia annua OX=35608 GN=CTI12_AA366640 PE=3 SV=1	99	FLANVDPVDVAR
18	tr|A0A2U1MM00|A0A2U1MM00_ARTAN	Glucose-6-phosphate isomerase OS=Artemisia annua OX=35608 GN=CTI12_AA366640 PE=3 SV=1	99	FLANVDPVDVAR
18	tr|A0A2U1MM00|A0A2U1MM00_ARTAN	Glucose-6-phosphate isomerase OS=Artemisia annua OX=35608 GN=CTI12_AA366640 PE=3 SV=1	99	FLANVDPVDVAR
18	tr|A0A2U1MM00|A0A2U1MM00_ARTAN	Glucose-6-phosphate isomerase OS=Artemisia annua OX=35608 GN=CTI12_AA366640 PE=3 SV=1	99	FLANVDPVDVAR
18	tr|A0A2U1MM00|A0A2U1MM00_ARTAN	Glucose-6-phosphate isomerase OS=Artemisia annua OX=35608 GN=CTI12_AA366640 PE=3 SV=1	99	FLANVDPVDVAR
18	tr|A0A2U1MM00|A0A2U1MM00_ARTAN	Glucose-6-phosphate isomerase OS=Artemisia annua OX=35608 GN=CTI12_AA366640 PE=3 SV=1	95.57	FLANVDPVDVAR
18	tr|A0A2U1MM00|A0A2U1MM00_ARTAN	Glucose-6-phosphate isomerase OS=Artemisia annua OX=35608 GN=CTI12_AA366640 PE=3 SV=1	96.68	GVSIDGVR
18	tr|A0A2U1MM00|A0A2U1MM00_ARTAN	Glucose-6-phosphate isomerase OS=Artemisia annua OX=35608 GN=CTI12_AA366640 PE=3 SV=1	95.17	GVSIDGVR
18	tr|A0A2U1MM00|A0A2U1MM00_ARTAN	Glucose-6-phosphate isomerase OS=Artemisia annua OX=35608 GN=CTI12_AA366640 PE=3 SV=1	99	LAPHIQQVSMESNGK
18	tr|A0A2U1MM00|A0A2U1MM00_ARTAN	Glucose-6-phosphate isomerase OS=Artemisia annua OX=35608 GN=CTI12_AA366640 PE=3 SV=1	99	LAPHIQQVSMESNGK
18	tr|A0A2U1MM00|A0A2U1MM00_ARTAN	Glucose-6-phosphate isomerase OS=Artemisia annua OX=35608 GN=CTI12_AA366640 PE=3 SV=1	99	LAPHIQQVSMESNGK
18	tr|A0A2U1MM00|A0A2U1MM00_ARTAN	Glucose-6-phosphate isomerase OS=Artemisia annua OX=35608 GN=CTI12_AA366640 PE=3 SV=1	99	LAPHIQQVSMESNGK
18	tr|A0A2U1MM00|A0A2U1MM00_ARTAN	Glucose-6-phosphate isomerase OS=Artemisia annua OX=35608 GN=CTI12_AA366640 PE=3 SV=1	99	LAPHIQQVSMESNGK
18	tr|A0A2U1MM00|A0A2U1MM00_ARTAN	Glucose-6-phosphate isomerase OS=Artemisia annua OX=35608 GN=CTI12_AA366640 PE=3 SV=1	99	LAPHIQQVSMESNGK
18	tr|A0A2U1MM00|A0A2U1MM00_ARTAN	Glucose-6-phosphate isomerase OS=Artemisia annua OX=35608 GN=CTI12_AA366640 PE=3 SV=1	98.43	LAPHIQQVSMESNGK
18	tr|A0A2U1MM00|A0A2U1MM00_ARTAN	Glucose-6-phosphate isomerase OS=Artemisia annua OX=35608 GN=CTI12_AA366640 PE=3 SV=1	96.84	LAPHIQQVSMESNGK
18	tr|A0A2U1MM00|A0A2U1MM00_ARTAN	Glucose-6-phosphate isomerase OS=Artemisia annua OX=35608 GN=CTI12_AA366640 PE=3 SV=1	93.48	LAPHIQQVSMESNGK
18	tr|A0A2U1MM00|A0A2U1MM00_ARTAN	Glucose-6-phosphate isomerase OS=Artemisia annua OX=35608 GN=CTI12_AA366640 PE=3 SV=1	99	TFTTAETMLNAR
18	tr|A0A2U1MM00|A0A2U1MM00_ARTAN	Glucose-6-phosphate isomerase OS=Artemisia annua OX=35608 GN=CTI12_AA366640 PE=3 SV=1	99	TFTTAETMLNAR
18	tr|A0A2U1MM00|A0A2U1MM00_ARTAN	Glucose-6-phosphate isomerase OS=Artemisia annua OX=35608 GN=CTI12_AA366640 PE=3 SV=1	90.82	TFTTAETMLNAR
18	tr|A0A2U1MM00|A0A2U1MM00_ARTAN	Glucose-6-phosphate isomerase OS=Artemisia annua OX=35608 GN=CTI12_AA366640 PE=3 SV=1	81.15	TFTTAETMLNAR
18	tr|A0A2U1MM00|A0A2U1MM00_ARTAN	Glucose-6-phosphate isomerase OS=Artemisia annua OX=35608 GN=CTI12_AA366640 PE=3 SV=1	39.61	TFTTAETMLNAR
18	tr|A0A2U1MM00|A0A2U1MM00_ARTAN	Glucose-6-phosphate isomerase OS=Artemisia annua OX=35608 GN=CTI12_AA366640 PE=3 SV=1	34.8	TFTTAETMLNAR
18	tr|A0A2U1MM00|A0A2U1MM00_ARTAN	Glucose-6-phosphate isomerase OS=Artemisia annua OX=35608 GN=CTI12_AA366640 PE=3 SV=1	22.74	TFTTAETMLNAR
18	tr|A0A2U1MM00|A0A2U1MM00_ARTAN	Glucose-6-phosphate isomerase OS=Artemisia annua OX=35608 GN=CTI12_AA366640 PE=3 SV=1	99	TPEQLQSENVAPHLVPHK
19	tr|A0A2U1KR00|A0A2U1KR00_ARTAN	Protein disulfide-isomerase OS=Artemisia annua OX=35608 GN=CTI12_AA574580 PE=3 SV=1	99	EDQSPVLIVQDSK
19	tr|A0A2U1KR00|A0A2U1KR00_ARTAN	Protein disulfide-isomerase OS=Artemisia annua OX=35608 GN=CTI12_AA574580 PE=3 SV=1	99	NGGEVVQDYK
19	tr|A0A2U1KR00|A0A2U1KR00_ARTAN	Protein disulfide-isomerase OS=Artemisia annua OX=35608 GN=CTI12_AA574580 PE=3 SV=1	99	QVGPASFEIK
19	tr|A0A2U1KR00|A0A2U1KR00_ARTAN	Protein disulfide-isomerase OS=Artemisia annua OX=35608 GN=CTI12_AA574580 PE=3 SV=1	99	SEPIPETNDEPVK
19	tr|A0A2U1KR00|A0A2U1KR00_ARTAN	Protein disulfide-isomerase OS=Artemisia annua OX=35608 GN=CTI12_AA574580 PE=3 SV=1	99	SEYDFGHTSNAELLPR
19	tr|A0A2U1KR00|A0A2U1KR00_ARTAN	Protein disulfide-isomerase OS=Artemisia annua OX=35608 GN=CTI12_AA574580 PE=3 SV=1	99	TKEDIIEFIQK
19	tr|A0A2U1KR00|A0A2U1KR00_ARTAN	Protein disulfide-isomerase OS=Artemisia annua OX=35608 GN=CTI12_AA574580 PE=3 SV=1	99	YTDVAGVYK
19	tr|A0A2U1KR00|A0A2U1KR00_ARTAN	Protein disulfide-isomerase OS=Artemisia annua OX=35608 GN=CTI12_AA574580 PE=3 SV=1	98.97	EADGIVEFLKK
19	tr|A0A2U1KR00|A0A2U1KR00_ARTAN	Protein disulfide-isomerase OS=Artemisia annua OX=35608 GN=CTI12_AA574580 PE=3 SV=1	93.96	SLAPEYEK
19	tr|A0A2U1KR00|A0A2U1KR00_ARTAN	Protein disulfide-isomerase OS=Artemisia annua OX=35608 GN=CTI12_AA574580 PE=3 SV=1	93.89	DYVDGNVKPFIK
19	tr|A0A2U1KR00|A0A2U1KR00_ARTAN	Protein disulfide-isomerase OS=Artemisia annua OX=35608 GN=CTI12_AA574580 PE=3 SV=1	47.8	YFESPNTK
19	tr|A0A2U1KR00|A0A2U1KR00_ARTAN	Protein disulfide-isomerase OS=Artemisia annua OX=35608 GN=CTI12_AA574580 PE=3 SV=1	60.8	DYVDGNVKPFIK
19	tr|A0A2U1KR00|A0A2U1KR00_ARTAN	Protein disulfide-isomerase OS=Artemisia annua OX=35608 GN=CTI12_AA574580 PE=3 SV=1	94.47	EDQSPVLIVQDSK
19	tr|A0A2U1KR00|A0A2U1KR00_ARTAN	Protein disulfide-isomerase OS=Artemisia annua OX=35608 GN=CTI12_AA574580 PE=3 SV=1	34.74	EDQSPVLIVQDSK
19	tr|A0A2U1KR00|A0A2U1KR00_ARTAN	Protein disulfide-isomerase OS=Artemisia annua OX=35608 GN=CTI12_AA574580 PE=3 SV=1	99	SEPIPETNDEPVK
19	tr|A0A2U1KR00|A0A2U1KR00_ARTAN	Protein disulfide-isomerase OS=Artemisia annua OX=35608 GN=CTI12_AA574580 PE=3 SV=1	98.69	SEYDFGHTSNAELLPR
19	tr|A0A2U1KR00|A0A2U1KR00_ARTAN	Protein disulfide-isomerase OS=Artemisia annua OX=35608 GN=CTI12_AA574580 PE=3 SV=1	92.27	SLAPEYEK
19	tr|A0A2U1KR00|A0A2U1KR00_ARTAN	Protein disulfide-isomerase OS=Artemisia annua OX=35608 GN=CTI12_AA574580 PE=3 SV=1	99	TKEDIIEFIQK
19	tr|A0A2U1KR00|A0A2U1KR00_ARTAN	Protein disulfide-isomerase OS=Artemisia annua OX=35608 GN=CTI12_AA574580 PE=3 SV=1	99	TKEDIIEFIQK
19	tr|A0A2U1KR00|A0A2U1KR00_ARTAN	Protein disulfide-isomerase OS=Artemisia annua OX=35608 GN=CTI12_AA574580 PE=3 SV=1	99	TKEDIIEFIQK
19	tr|A0A2U1KR00|A0A2U1KR00_ARTAN	Protein disulfide-isomerase OS=Artemisia annua OX=35608 GN=CTI12_AA574580 PE=3 SV=1	99	TKEDIIEFIQK
19	tr|A0A2U1KR00|A0A2U1KR00_ARTAN	Protein disulfide-isomerase OS=Artemisia annua OX=35608 GN=CTI12_AA574580 PE=3 SV=1	99	TKEDIIEFIQK
19	tr|A0A2U1KR00|A0A2U1KR00_ARTAN	Protein disulfide-isomerase OS=Artemisia annua OX=35608 GN=CTI12_AA574580 PE=3 SV=1	93.31	TKEDIIEFIQK
19	tr|A0A2U1KR00|A0A2U1KR00_ARTAN	Protein disulfide-isomerase OS=Artemisia annua OX=35608 GN=CTI12_AA574580 PE=3 SV=1	91.69	TKEDIIEFIQK
20	tr|A0A2U1QGU6|A0A2U1QGU6_ARTAN	Uncharacterized protein OS=Artemisia annua OX=35608 GN=CTI12_AA031880 PE=4 SV=1	99	AVVFDPK
20	tr|A0A2U1QGU6|A0A2U1QGU6_ARTAN	Uncharacterized protein OS=Artemisia annua OX=35608 GN=CTI12_AA031880 PE=4 SV=1	99	ELNPTTIAR
20	tr|A0A2U1QGU6|A0A2U1QGU6_ARTAN	Uncharacterized protein OS=Artemisia annua OX=35608 GN=CTI12_AA031880 PE=4 SV=1	99	ELPKLEGGSR
20	tr|A0A2U1QGU6|A0A2U1QGU6_ARTAN	Uncharacterized protein OS=Artemisia annua OX=35608 GN=CTI12_AA031880 PE=4 SV=1	99	FTPPYLDPK
20	tr|A0A2U1QGU6|A0A2U1QGU6_ARTAN	Uncharacterized protein OS=Artemisia annua OX=35608 GN=CTI12_AA031880 PE=4 SV=1	99	LSPDNSKPVPVEVVICGGNK
20	tr|A0A2U1QGU6|A0A2U1QGU6_ARTAN	Uncharacterized protein OS=Artemisia annua OX=35608 GN=CTI12_AA031880 PE=4 SV=1	99	MYHSTSSVLPDGK
20	tr|A0A2U1QGU6|A0A2U1QGU6_ARTAN	Uncharacterized protein OS=Artemisia annua OX=35608 GN=CTI12_AA031880 PE=4 SV=1	99	NYPPSGQSALLPLR
20	tr|A0A2U1QGU6|A0A2U1QGU6_ARTAN	Uncharacterized protein OS=Artemisia annua OX=35608 GN=CTI12_AA031880 PE=4 SV=1	98.72	LSPDNSKPVPVEVVICGGNKR
20	tr|A0A2U1QGU6|A0A2U1QGU6_ARTAN	Uncharacterized protein OS=Artemisia annua OX=35608 GN=CTI12_AA031880 PE=4 SV=1	96.78	VFTPALADCNR
20	tr|A0A2U1QGU6|A0A2U1QGU6_ARTAN	Uncharacterized protein OS=Artemisia annua OX=35608 GN=CTI12_AA031880 PE=4 SV=1	99	MLPDGNLISTGGNR
20	tr|A0A2U1QGU6|A0A2U1QGU6_ARTAN	Uncharacterized protein OS=Artemisia annua OX=35608 GN=CTI12_AA031880 PE=4 SV=1	99	HHLIEIEGQCK
20	tr|A0A2U1QGU6|A0A2U1QGU6_ARTAN	Uncharacterized protein OS=Artemisia annua OX=35608 GN=CTI12_AA031880 PE=4 SV=1	98.48	DGPFPTELR
20	tr|A0A2U1QGU6|A0A2U1QGU6_ARTAN	Uncharacterized protein OS=Artemisia annua OX=35608 GN=CTI12_AA031880 PE=4 SV=1	95.75	FTPALADCNR
20	tr|A0A2U1QGU6|A0A2U1QGU6_ARTAN	Uncharacterized protein OS=Artemisia annua OX=35608 GN=CTI12_AA031880 PE=4 SV=1	89.32	IKPMLEKPAWEK
20	tr|A0A2U1QGU6|A0A2U1QGU6_ARTAN	Uncharacterized protein OS=Artemisia annua OX=35608 GN=CTI12_AA031880 PE=4 SV=1	98.94	PAWEKEQDMPSPR
20	tr|A0A2U1QGU6|A0A2U1QGU6_ARTAN	Uncharacterized protein OS=Artemisia annua OX=35608 GN=CTI12_AA031880 PE=4 SV=1	99	AVVFDPK
20	tr|A0A2U1QGU6|A0A2U1QGU6_ARTAN	Uncharacterized protein OS=Artemisia annua OX=35608 GN=CTI12_AA031880 PE=4 SV=1	99	AVWYDTTNLGPSTR
20	tr|A0A2U1QGU6|A0A2U1QGU6_ARTAN	Uncharacterized protein OS=Artemisia annua OX=35608 GN=CTI12_AA031880 PE=4 SV=1	99	AVWYDTTNLGPSTR
20	tr|A0A2U1QGU6|A0A2U1QGU6_ARTAN	Uncharacterized protein OS=Artemisia annua OX=35608 GN=CTI12_AA031880 PE=4 SV=1	99	AVWYDTTNLGPSTR
20	tr|A0A2U1QGU6|A0A2U1QGU6_ARTAN	Uncharacterized protein OS=Artemisia annua OX=35608 GN=CTI12_AA031880 PE=4 SV=1	99	AVWYDTTNLGPSTR
20	tr|A0A2U1QGU6|A0A2U1QGU6_ARTAN	Uncharacterized protein OS=Artemisia annua OX=35608 GN=CTI12_AA031880 PE=4 SV=1	99	AVWYDTTNLGPSTR
20	tr|A0A2U1QGU6|A0A2U1QGU6_ARTAN	Uncharacterized protein OS=Artemisia annua OX=35608 GN=CTI12_AA031880 PE=4 SV=1	99	AVWYDTTNLGPSTR
20	tr|A0A2U1QGU6|A0A2U1QGU6_ARTAN	Uncharacterized protein OS=Artemisia annua OX=35608 GN=CTI12_AA031880 PE=4 SV=1	98.89	AVWYDTTNLGPSTR
20	tr|A0A2U1QGU6|A0A2U1QGU6_ARTAN	Uncharacterized protein OS=Artemisia annua OX=35608 GN=CTI12_AA031880 PE=4 SV=1	80.75	AVWYDTTNLGPSTR
20	tr|A0A2U1QGU6|A0A2U1QGU6_ARTAN	Uncharacterized protein OS=Artemisia annua OX=35608 GN=CTI12_AA031880 PE=4 SV=1	79.91	AVWYDTTNLGPSTR
20	tr|A0A2U1QGU6|A0A2U1QGU6_ARTAN	Uncharacterized protein OS=Artemisia annua OX=35608 GN=CTI12_AA031880 PE=4 SV=1	98.94	ELNPTTIAR
20	tr|A0A2U1QGU6|A0A2U1QGU6_ARTAN	Uncharacterized protein OS=Artemisia annua OX=35608 GN=CTI12_AA031880 PE=4 SV=1	98.35	ELNPTTIAR
20	tr|A0A2U1QGU6|A0A2U1QGU6_ARTAN	Uncharacterized protein OS=Artemisia annua OX=35608 GN=CTI12_AA031880 PE=4 SV=1	97.49	ELNPTTIAR
20	tr|A0A2U1QGU6|A0A2U1QGU6_ARTAN	Uncharacterized protein OS=Artemisia annua OX=35608 GN=CTI12_AA031880 PE=4 SV=1	19.58	ELNPTTIAR
20	tr|A0A2U1QGU6|A0A2U1QGU6_ARTAN	Uncharacterized protein OS=Artemisia annua OX=35608 GN=CTI12_AA031880 PE=4 SV=1	17.45	ELNPTTIAR
20	tr|A0A2U1QGU6|A0A2U1QGU6_ARTAN	Uncharacterized protein OS=Artemisia annua OX=35608 GN=CTI12_AA031880 PE=4 SV=1	17.39	ELNPTTIAR
20	tr|A0A2U1QGU6|A0A2U1QGU6_ARTAN	Uncharacterized protein OS=Artemisia annua OX=35608 GN=CTI12_AA031880 PE=4 SV=1	76.53	ELPKLEGGSR
20	tr|A0A2U1QGU6|A0A2U1QGU6_ARTAN	Uncharacterized protein OS=Artemisia annua OX=35608 GN=CTI12_AA031880 PE=4 SV=1	20.2	ELPKLEGGSR
20	tr|A0A2U1QGU6|A0A2U1QGU6_ARTAN	Uncharacterized protein OS=Artemisia annua OX=35608 GN=CTI12_AA031880 PE=4 SV=1	99	FTPPYLDPK
20	tr|A0A2U1QGU6|A0A2U1QGU6_ARTAN	Uncharacterized protein OS=Artemisia annua OX=35608 GN=CTI12_AA031880 PE=4 SV=1	99	FTPPYLDPK
20	tr|A0A2U1QGU6|A0A2U1QGU6_ARTAN	Uncharacterized protein OS=Artemisia annua OX=35608 GN=CTI12_AA031880 PE=4 SV=1	99	FTPPYLDPK
20	tr|A0A2U1QGU6|A0A2U1QGU6_ARTAN	Uncharacterized protein OS=Artemisia annua OX=35608 GN=CTI12_AA031880 PE=4 SV=1	94.95	FTPPYLDPK
20	tr|A0A2U1QGU6|A0A2U1QGU6_ARTAN	Uncharacterized protein OS=Artemisia annua OX=35608 GN=CTI12_AA031880 PE=4 SV=1	90.82	FTPPYLDPK
20	tr|A0A2U1QGU6|A0A2U1QGU6_ARTAN	Uncharacterized protein OS=Artemisia annua OX=35608 GN=CTI12_AA031880 PE=4 SV=1	78.8	FTPPYLDPK
20	tr|A0A2U1QGU6|A0A2U1QGU6_ARTAN	Uncharacterized protein OS=Artemisia annua OX=35608 GN=CTI12_AA031880 PE=4 SV=1	50.43	FTPPYLDPK
20	tr|A0A2U1QGU6|A0A2U1QGU6_ARTAN	Uncharacterized protein OS=Artemisia annua OX=35608 GN=CTI12_AA031880 PE=4 SV=1	40.04	FTPPYLDPK
20	tr|A0A2U1QGU6|A0A2U1QGU6_ARTAN	Uncharacterized protein OS=Artemisia annua OX=35608 GN=CTI12_AA031880 PE=4 SV=1	36.42	FTPPYLDPK
20	tr|A0A2U1QGU6|A0A2U1QGU6_ARTAN	Uncharacterized protein OS=Artemisia annua OX=35608 GN=CTI12_AA031880 PE=4 SV=1	15.99	FTPPYLDPK
20	tr|A0A2U1QGU6|A0A2U1QGU6_ARTAN	Uncharacterized protein OS=Artemisia annua OX=35608 GN=CTI12_AA031880 PE=4 SV=1	15.93	FTPPYLDPK
20	tr|A0A2U1QGU6|A0A2U1QGU6_ARTAN	Uncharacterized protein OS=Artemisia annua OX=35608 GN=CTI12_AA031880 PE=4 SV=1	15.12	FTPPYLDPK
20	tr|A0A2U1QGU6|A0A2U1QGU6_ARTAN	Uncharacterized protein OS=Artemisia annua OX=35608 GN=CTI12_AA031880 PE=4 SV=1	24.52	GEWAIHNPNCGVNAM
20	tr|A0A2U1QGU6|A0A2U1QGU6_ARTAN	Uncharacterized protein OS=Artemisia annua OX=35608 GN=CTI12_AA031880 PE=4 SV=1	99	GGGNAPAPVGPTPAGPPGGK
20	tr|A0A2U1QGU6|A0A2U1QGU6_ARTAN	Uncharacterized protein OS=Artemisia annua OX=35608 GN=CTI12_AA031880 PE=4 SV=1	99	GGGNAPAPVGPTPAGPPGGK
20	tr|A0A2U1QGU6|A0A2U1QGU6_ARTAN	Uncharacterized protein OS=Artemisia annua OX=35608 GN=CTI12_AA031880 PE=4 SV=1	99	GGGNAPAPVGPTPAGPPGGK
20	tr|A0A2U1QGU6|A0A2U1QGU6_ARTAN	Uncharacterized protein OS=Artemisia annua OX=35608 GN=CTI12_AA031880 PE=4 SV=1	99	GGGNAPAPVGPTPAGPPGGK
20	tr|A0A2U1QGU6|A0A2U1QGU6_ARTAN	Uncharacterized protein OS=Artemisia annua OX=35608 GN=CTI12_AA031880 PE=4 SV=1	50.33	GGKGGGNAPAPVGPTPAGPPGGK
20	tr|A0A2U1QGU6|A0A2U1QGU6_ARTAN	Uncharacterized protein OS=Artemisia annua OX=35608 GN=CTI12_AA031880 PE=4 SV=1	34.42	GIWVHID
20	tr|A0A2U1QGU6|A0A2U1QGU6_ARTAN	Uncharacterized protein OS=Artemisia annua OX=35608 GN=CTI12_AA031880 PE=4 SV=1	99	HHLIEIEGQCK
20	tr|A0A2U1QGU6|A0A2U1QGU6_ARTAN	Uncharacterized protein OS=Artemisia annua OX=35608 GN=CTI12_AA031880 PE=4 SV=1	99	HHLIEIEGQCK
20	tr|A0A2U1QGU6|A0A2U1QGU6_ARTAN	Uncharacterized protein OS=Artemisia annua OX=35608 GN=CTI12_AA031880 PE=4 SV=1	64.18	IKPMLEKPAWEK
20	tr|A0A2U1QGU6|A0A2U1QGU6_ARTAN	Uncharacterized protein OS=Artemisia annua OX=35608 GN=CTI12_AA031880 PE=4 SV=1	48.96	IKPMLEKPAWEK
20	tr|A0A2U1QGU6|A0A2U1QGU6_ARTAN	Uncharacterized protein OS=Artemisia annua OX=35608 GN=CTI12_AA031880 PE=4 SV=1	43.2	IKPMLEKPAWEK
20	tr|A0A2U1QGU6|A0A2U1QGU6_ARTAN	Uncharacterized protein OS=Artemisia annua OX=35608 GN=CTI12_AA031880 PE=4 SV=1	18.61	IKPMLEKPAWEK
20	tr|A0A2U1QGU6|A0A2U1QGU6_ARTAN	Uncharacterized protein OS=Artemisia annua OX=35608 GN=CTI12_AA031880 PE=4 SV=1	96.35	LEGGSRNYPPSGQSALLPLR
20	tr|A0A2U1QGU6|A0A2U1QGU6_ARTAN	Uncharacterized protein OS=Artemisia annua OX=35608 GN=CTI12_AA031880 PE=4 SV=1	89.72	LEGGSRNYPPSGQSALLPLR
20	tr|A0A2U1QGU6|A0A2U1QGU6_ARTAN	Uncharacterized protein OS=Artemisia annua OX=35608 GN=CTI12_AA031880 PE=4 SV=1	89.72	LEGGSRNYPPSGQSALLPLR
20	tr|A0A2U1QGU6|A0A2U1QGU6_ARTAN	Uncharacterized protein OS=Artemisia annua OX=35608 GN=CTI12_AA031880 PE=4 SV=1	84.28	LEGGSRNYPPSGQSALLPLR
20	tr|A0A2U1QGU6|A0A2U1QGU6_ARTAN	Uncharacterized protein OS=Artemisia annua OX=35608 GN=CTI12_AA031880 PE=4 SV=1	37.6	LEGGSRNYPPSGQSALLPLR
20	tr|A0A2U1QGU6|A0A2U1QGU6_ARTAN	Uncharacterized protein OS=Artemisia annua OX=35608 GN=CTI12_AA031880 PE=4 SV=1	37.6	LEGGSRNYPPSGQSALLPLR
20	tr|A0A2U1QGU6|A0A2U1QGU6_ARTAN	Uncharacterized protein OS=Artemisia annua OX=35608 GN=CTI12_AA031880 PE=4 SV=1	52.72	LINSGGGAVAPAPGGAPAGPN
20	tr|A0A2U1QGU6|A0A2U1QGU6_ARTAN	Uncharacterized protein OS=Artemisia annua OX=35608 GN=CTI12_AA031880 PE=4 SV=1	41.44	LINSGGGAVAPAPGGAPAGPN
20	tr|A0A2U1QGU6|A0A2U1QGU6_ARTAN	Uncharacterized protein OS=Artemisia annua OX=35608 GN=CTI12_AA031880 PE=4 SV=1	96.88	LINSGGGAVAPAPGGAPAGPNGPPGGK
20	tr|A0A2U1QGU6|A0A2U1QGU6_ARTAN	Uncharacterized protein OS=Artemisia annua OX=35608 GN=CTI12_AA031880 PE=4 SV=1	96.68	LINSGGGAVAPAPGGAPAGPNGPPGGK
20	tr|A0A2U1QGU6|A0A2U1QGU6_ARTAN	Uncharacterized protein OS=Artemisia annua OX=35608 GN=CTI12_AA031880 PE=4 SV=1	90.88	LINSGGGAVAPAPGGAPAGPNGPPGGK
20	tr|A0A2U1QGU6|A0A2U1QGU6_ARTAN	Uncharacterized protein OS=Artemisia annua OX=35608 GN=CTI12_AA031880 PE=4 SV=1	68.97	LINSGGGAVAPAPGGAPAGPNGPPGGK
20	tr|A0A2U1QGU6|A0A2U1QGU6_ARTAN	Uncharacterized protein OS=Artemisia annua OX=35608 GN=CTI12_AA031880 PE=4 SV=1	68.97	LINSGGGAVAPAPGGAPAGPNGPPGGK
20	tr|A0A2U1QGU6|A0A2U1QGU6_ARTAN	Uncharacterized protein OS=Artemisia annua OX=35608 GN=CTI12_AA031880 PE=4 SV=1	64.77	LINSGGGAVAPAPGGAPAGPNGPPGGK
20	tr|A0A2U1QGU6|A0A2U1QGU6_ARTAN	Uncharacterized protein OS=Artemisia annua OX=35608 GN=CTI12_AA031880 PE=4 SV=1	44.78	LINSGGGAVAPAPGGAPAGPNGPPGGK
20	tr|A0A2U1QGU6|A0A2U1QGU6_ARTAN	Uncharacterized protein OS=Artemisia annua OX=35608 GN=CTI12_AA031880 PE=4 SV=1	41.04	LINSGGGAVAPAPGGAPAGPNGPPGGK
20	tr|A0A2U1QGU6|A0A2U1QGU6_ARTAN	Uncharacterized protein OS=Artemisia annua OX=35608 GN=CTI12_AA031880 PE=4 SV=1	87.8	LSPDNSKPVPVEVVICGGNK
20	tr|A0A2U1QGU6|A0A2U1QGU6_ARTAN	Uncharacterized protein OS=Artemisia annua OX=35608 GN=CTI12_AA031880 PE=4 SV=1	78.61	LSPDNSKPVPVEVVICGGNKR
20	tr|A0A2U1QGU6|A0A2U1QGU6_ARTAN	Uncharacterized protein OS=Artemisia annua OX=35608 GN=CTI12_AA031880 PE=4 SV=1	40.61	LSPDNSKPVPVEVVICGGNKR
20	tr|A0A2U1QGU6|A0A2U1QGU6_ARTAN	Uncharacterized protein OS=Artemisia annua OX=35608 GN=CTI12_AA031880 PE=4 SV=1	99	MLPDGNLISTGGNR
20	tr|A0A2U1QGU6|A0A2U1QGU6_ARTAN	Uncharacterized protein OS=Artemisia annua OX=35608 GN=CTI12_AA031880 PE=4 SV=1	89.4	MLPDGNLISTGGNR
20	tr|A0A2U1QGU6|A0A2U1QGU6_ARTAN	Uncharacterized protein OS=Artemisia annua OX=35608 GN=CTI12_AA031880 PE=4 SV=1	26.56	MLPDGNLISTGGNR
20	tr|A0A2U1QGU6|A0A2U1QGU6_ARTAN	Uncharacterized protein OS=Artemisia annua OX=35608 GN=CTI12_AA031880 PE=4 SV=1	99	MYHSTSSVLPDGK
20	tr|A0A2U1QGU6|A0A2U1QGU6_ARTAN	Uncharacterized protein OS=Artemisia annua OX=35608 GN=CTI12_AA031880 PE=4 SV=1	99	MYHSTSSVLPDGK
20	tr|A0A2U1QGU6|A0A2U1QGU6_ARTAN	Uncharacterized protein OS=Artemisia annua OX=35608 GN=CTI12_AA031880 PE=4 SV=1	99	MYHSTSSVLPDGK
20	tr|A0A2U1QGU6|A0A2U1QGU6_ARTAN	Uncharacterized protein OS=Artemisia annua OX=35608 GN=CTI12_AA031880 PE=4 SV=1	99	MYHSTSSVLPDGK
20	tr|A0A2U1QGU6|A0A2U1QGU6_ARTAN	Uncharacterized protein OS=Artemisia annua OX=35608 GN=CTI12_AA031880 PE=4 SV=1	99	MYHSTSSVLPDGK
20	tr|A0A2U1QGU6|A0A2U1QGU6_ARTAN	Uncharacterized protein OS=Artemisia annua OX=35608 GN=CTI12_AA031880 PE=4 SV=1	99	MYHSTSSVLPDGK
20	tr|A0A2U1QGU6|A0A2U1QGU6_ARTAN	Uncharacterized protein OS=Artemisia annua OX=35608 GN=CTI12_AA031880 PE=4 SV=1	99	MYHSTSSVLPDGK
20	tr|A0A2U1QGU6|A0A2U1QGU6_ARTAN	Uncharacterized protein OS=Artemisia annua OX=35608 GN=CTI12_AA031880 PE=4 SV=1	99	MYHSTSSVLPDGK
20	tr|A0A2U1QGU6|A0A2U1QGU6_ARTAN	Uncharacterized protein OS=Artemisia annua OX=35608 GN=CTI12_AA031880 PE=4 SV=1	99	MYHSTSSVLPDGK
20	tr|A0A2U1QGU6|A0A2U1QGU6_ARTAN	Uncharacterized protein OS=Artemisia annua OX=35608 GN=CTI12_AA031880 PE=4 SV=1	89.82	MYHSTSSVLPDGK
20	tr|A0A2U1QGU6|A0A2U1QGU6_ARTAN	Uncharacterized protein OS=Artemisia annua OX=35608 GN=CTI12_AA031880 PE=4 SV=1	89.6	MYHSTSSVLPDGK
20	tr|A0A2U1QGU6|A0A2U1QGU6_ARTAN	Uncharacterized protein OS=Artemisia annua OX=35608 GN=CTI12_AA031880 PE=4 SV=1	68.97	MYHSTSSVLPDGK
20	tr|A0A2U1QGU6|A0A2U1QGU6_ARTAN	Uncharacterized protein OS=Artemisia annua OX=35608 GN=CTI12_AA031880 PE=4 SV=1	99	NYPPSGQSALLPLR
20	tr|A0A2U1QGU6|A0A2U1QGU6_ARTAN	Uncharacterized protein OS=Artemisia annua OX=35608 GN=CTI12_AA031880 PE=4 SV=1	99	NYPPSGQSALLPLR
20	tr|A0A2U1QGU6|A0A2U1QGU6_ARTAN	Uncharacterized protein OS=Artemisia annua OX=35608 GN=CTI12_AA031880 PE=4 SV=1	99	NYPPSGQSALLPLR
20	tr|A0A2U1QGU6|A0A2U1QGU6_ARTAN	Uncharacterized protein OS=Artemisia annua OX=35608 GN=CTI12_AA031880 PE=4 SV=1	99	NYPPSGQSALLPLR
20	tr|A0A2U1QGU6|A0A2U1QGU6_ARTAN	Uncharacterized protein OS=Artemisia annua OX=35608 GN=CTI12_AA031880 PE=4 SV=1	99	NYPPSGQSALLPLR
20	tr|A0A2U1QGU6|A0A2U1QGU6_ARTAN	Uncharacterized protein OS=Artemisia annua OX=35608 GN=CTI12_AA031880 PE=4 SV=1	99	NYPPSGQSALLPLR
20	tr|A0A2U1QGU6|A0A2U1QGU6_ARTAN	Uncharacterized protein OS=Artemisia annua OX=35608 GN=CTI12_AA031880 PE=4 SV=1	99	NYPPSGQSALLPLR
20	tr|A0A2U1QGU6|A0A2U1QGU6_ARTAN	Uncharacterized protein OS=Artemisia annua OX=35608 GN=CTI12_AA031880 PE=4 SV=1	99	NYPPSGQSALLPLR
20	tr|A0A2U1QGU6|A0A2U1QGU6_ARTAN	Uncharacterized protein OS=Artemisia annua OX=35608 GN=CTI12_AA031880 PE=4 SV=1	99	NYPPSGQSALLPLR
20	tr|A0A2U1QGU6|A0A2U1QGU6_ARTAN	Uncharacterized protein OS=Artemisia annua OX=35608 GN=CTI12_AA031880 PE=4 SV=1	99	NYPPSGQSALLPLR
20	tr|A0A2U1QGU6|A0A2U1QGU6_ARTAN	Uncharacterized protein OS=Artemisia annua OX=35608 GN=CTI12_AA031880 PE=4 SV=1	99	NYPPSGQSALLPLR
20	tr|A0A2U1QGU6|A0A2U1QGU6_ARTAN	Uncharacterized protein OS=Artemisia annua OX=35608 GN=CTI12_AA031880 PE=4 SV=1	99	NYPPSGQSALLPLR
20	tr|A0A2U1QGU6|A0A2U1QGU6_ARTAN	Uncharacterized protein OS=Artemisia annua OX=35608 GN=CTI12_AA031880 PE=4 SV=1	99	NYPPSGQSALLPLR
20	tr|A0A2U1QGU6|A0A2U1QGU6_ARTAN	Uncharacterized protein OS=Artemisia annua OX=35608 GN=CTI12_AA031880 PE=4 SV=1	99	NYPPSGQSALLPLR
20	tr|A0A2U1QGU6|A0A2U1QGU6_ARTAN	Uncharacterized protein OS=Artemisia annua OX=35608 GN=CTI12_AA031880 PE=4 SV=1	99	NYPPSGQSALLPLR
20	tr|A0A2U1QGU6|A0A2U1QGU6_ARTAN	Uncharacterized protein OS=Artemisia annua OX=35608 GN=CTI12_AA031880 PE=4 SV=1	99	NYPPSGQSALLPLR
20	tr|A0A2U1QGU6|A0A2U1QGU6_ARTAN	Uncharacterized protein OS=Artemisia annua OX=35608 GN=CTI12_AA031880 PE=4 SV=1	99	NYPPSGQSALLPLR
20	tr|A0A2U1QGU6|A0A2U1QGU6_ARTAN	Uncharacterized protein OS=Artemisia annua OX=35608 GN=CTI12_AA031880 PE=4 SV=1	99	NYPPSGQSALLPLR
20	tr|A0A2U1QGU6|A0A2U1QGU6_ARTAN	Uncharacterized protein OS=Artemisia annua OX=35608 GN=CTI12_AA031880 PE=4 SV=1	99	NYPPSGQSALLPLR
20	tr|A0A2U1QGU6|A0A2U1QGU6_ARTAN	Uncharacterized protein OS=Artemisia annua OX=35608 GN=CTI12_AA031880 PE=4 SV=1	99	NYPPSGQSALLPLR
20	tr|A0A2U1QGU6|A0A2U1QGU6_ARTAN	Uncharacterized protein OS=Artemisia annua OX=35608 GN=CTI12_AA031880 PE=4 SV=1	99	NYPPSGQSALLPLR
20	tr|A0A2U1QGU6|A0A2U1QGU6_ARTAN	Uncharacterized protein OS=Artemisia annua OX=35608 GN=CTI12_AA031880 PE=4 SV=1	99	NYPPSGQSALLPLR
20	tr|A0A2U1QGU6|A0A2U1QGU6_ARTAN	Uncharacterized protein OS=Artemisia annua OX=35608 GN=CTI12_AA031880 PE=4 SV=1	99	NYPPSGQSALLPLR
20	tr|A0A2U1QGU6|A0A2U1QGU6_ARTAN	Uncharacterized protein OS=Artemisia annua OX=35608 GN=CTI12_AA031880 PE=4 SV=1	99	NYPPSGQSALLPLR
20	tr|A0A2U1QGU6|A0A2U1QGU6_ARTAN	Uncharacterized protein OS=Artemisia annua OX=35608 GN=CTI12_AA031880 PE=4 SV=1	99	NYPPSGQSALLPLR
20	tr|A0A2U1QGU6|A0A2U1QGU6_ARTAN	Uncharacterized protein OS=Artemisia annua OX=35608 GN=CTI12_AA031880 PE=4 SV=1	99	NYPPSGQSALLPLR
20	tr|A0A2U1QGU6|A0A2U1QGU6_ARTAN	Uncharacterized protein OS=Artemisia annua OX=35608 GN=CTI12_AA031880 PE=4 SV=1	99	NYPPSGQSALLPLR
20	tr|A0A2U1QGU6|A0A2U1QGU6_ARTAN	Uncharacterized protein OS=Artemisia annua OX=35608 GN=CTI12_AA031880 PE=4 SV=1	99	NYPPSGQSALLPLR
20	tr|A0A2U1QGU6|A0A2U1QGU6_ARTAN	Uncharacterized protein OS=Artemisia annua OX=35608 GN=CTI12_AA031880 PE=4 SV=1	99	NYPPSGQSALLPLR
20	tr|A0A2U1QGU6|A0A2U1QGU6_ARTAN	Uncharacterized protein OS=Artemisia annua OX=35608 GN=CTI12_AA031880 PE=4 SV=1	99	NYPPSGQSALLPLR
20	tr|A0A2U1QGU6|A0A2U1QGU6_ARTAN	Uncharacterized protein OS=Artemisia annua OX=35608 GN=CTI12_AA031880 PE=4 SV=1	99	NYPPSGQSALLPLR
20	tr|A0A2U1QGU6|A0A2U1QGU6_ARTAN	Uncharacterized protein OS=Artemisia annua OX=35608 GN=CTI12_AA031880 PE=4 SV=1	99	NYPPSGQSALLPLR
20	tr|A0A2U1QGU6|A0A2U1QGU6_ARTAN	Uncharacterized protein OS=Artemisia annua OX=35608 GN=CTI12_AA031880 PE=4 SV=1	99	NYPPSGQSALLPLR
20	tr|A0A2U1QGU6|A0A2U1QGU6_ARTAN	Uncharacterized protein OS=Artemisia annua OX=35608 GN=CTI12_AA031880 PE=4 SV=1	99	NYPPSGQSALLPLR
20	tr|A0A2U1QGU6|A0A2U1QGU6_ARTAN	Uncharacterized protein OS=Artemisia annua OX=35608 GN=CTI12_AA031880 PE=4 SV=1	99	NYPPSGQSALLPLR
20	tr|A0A2U1QGU6|A0A2U1QGU6_ARTAN	Uncharacterized protein OS=Artemisia annua OX=35608 GN=CTI12_AA031880 PE=4 SV=1	99	NYPPSGQSALLPLR
20	tr|A0A2U1QGU6|A0A2U1QGU6_ARTAN	Uncharacterized protein OS=Artemisia annua OX=35608 GN=CTI12_AA031880 PE=4 SV=1	99	NYPPSGQSALLPLR
20	tr|A0A2U1QGU6|A0A2U1QGU6_ARTAN	Uncharacterized protein OS=Artemisia annua OX=35608 GN=CTI12_AA031880 PE=4 SV=1	99	NYPPSGQSALLPLR
20	tr|A0A2U1QGU6|A0A2U1QGU6_ARTAN	Uncharacterized protein OS=Artemisia annua OX=35608 GN=CTI12_AA031880 PE=4 SV=1	99	NYPPSGQSALLPLR
20	tr|A0A2U1QGU6|A0A2U1QGU6_ARTAN	Uncharacterized protein OS=Artemisia annua OX=35608 GN=CTI12_AA031880 PE=4 SV=1	99	NYPPSGQSALLPLR
20	tr|A0A2U1QGU6|A0A2U1QGU6_ARTAN	Uncharacterized protein OS=Artemisia annua OX=35608 GN=CTI12_AA031880 PE=4 SV=1	99	NYPPSGQSALLPLR
20	tr|A0A2U1QGU6|A0A2U1QGU6_ARTAN	Uncharacterized protein OS=Artemisia annua OX=35608 GN=CTI12_AA031880 PE=4 SV=1	99	NYPPSGQSALLPLR
20	tr|A0A2U1QGU6|A0A2U1QGU6_ARTAN	Uncharacterized protein OS=Artemisia annua OX=35608 GN=CTI12_AA031880 PE=4 SV=1	99	NYPPSGQSALLPLR
20	tr|A0A2U1QGU6|A0A2U1QGU6_ARTAN	Uncharacterized protein OS=Artemisia annua OX=35608 GN=CTI12_AA031880 PE=4 SV=1	99	NYPPSGQSALLPLR
20	tr|A0A2U1QGU6|A0A2U1QGU6_ARTAN	Uncharacterized protein OS=Artemisia annua OX=35608 GN=CTI12_AA031880 PE=4 SV=1	99	NYPPSGQSALLPLR
20	tr|A0A2U1QGU6|A0A2U1QGU6_ARTAN	Uncharacterized protein OS=Artemisia annua OX=35608 GN=CTI12_AA031880 PE=4 SV=1	99	NYPPSGQSALLPLR
20	tr|A0A2U1QGU6|A0A2U1QGU6_ARTAN	Uncharacterized protein OS=Artemisia annua OX=35608 GN=CTI12_AA031880 PE=4 SV=1	99	NYPPSGQSALLPLR
20	tr|A0A2U1QGU6|A0A2U1QGU6_ARTAN	Uncharacterized protein OS=Artemisia annua OX=35608 GN=CTI12_AA031880 PE=4 SV=1	99	NYPPSGQSALLPLR
20	tr|A0A2U1QGU6|A0A2U1QGU6_ARTAN	Uncharacterized protein OS=Artemisia annua OX=35608 GN=CTI12_AA031880 PE=4 SV=1	99	NYPPSGQSALLPLR
20	tr|A0A2U1QGU6|A0A2U1QGU6_ARTAN	Uncharacterized protein OS=Artemisia annua OX=35608 GN=CTI12_AA031880 PE=4 SV=1	99	NYPPSGQSALLPLR
20	tr|A0A2U1QGU6|A0A2U1QGU6_ARTAN	Uncharacterized protein OS=Artemisia annua OX=35608 GN=CTI12_AA031880 PE=4 SV=1	99	NYPPSGQSALLPLR
20	tr|A0A2U1QGU6|A0A2U1QGU6_ARTAN	Uncharacterized protein OS=Artemisia annua OX=35608 GN=CTI12_AA031880 PE=4 SV=1	99	NYPPSGQSALLPLR
20	tr|A0A2U1QGU6|A0A2U1QGU6_ARTAN	Uncharacterized protein OS=Artemisia annua OX=35608 GN=CTI12_AA031880 PE=4 SV=1	99	NYPPSGQSALLPLR
20	tr|A0A2U1QGU6|A0A2U1QGU6_ARTAN	Uncharacterized protein OS=Artemisia annua OX=35608 GN=CTI12_AA031880 PE=4 SV=1	99	NYPPSGQSALLPLR
20	tr|A0A2U1QGU6|A0A2U1QGU6_ARTAN	Uncharacterized protein OS=Artemisia annua OX=35608 GN=CTI12_AA031880 PE=4 SV=1	99	NYPPSGQSALLPLR
20	tr|A0A2U1QGU6|A0A2U1QGU6_ARTAN	Uncharacterized protein OS=Artemisia annua OX=35608 GN=CTI12_AA031880 PE=4 SV=1	99	NYPPSGQSALLPLR
20	tr|A0A2U1QGU6|A0A2U1QGU6_ARTAN	Uncharacterized protein OS=Artemisia annua OX=35608 GN=CTI12_AA031880 PE=4 SV=1	99	NYPPSGQSALLPLR
20	tr|A0A2U1QGU6|A0A2U1QGU6_ARTAN	Uncharacterized protein OS=Artemisia annua OX=35608 GN=CTI12_AA031880 PE=4 SV=1	99	NYPPSGQSALLPLR
20	tr|A0A2U1QGU6|A0A2U1QGU6_ARTAN	Uncharacterized protein OS=Artemisia annua OX=35608 GN=CTI12_AA031880 PE=4 SV=1	99	NYPPSGQSALLPLR
20	tr|A0A2U1QGU6|A0A2U1QGU6_ARTAN	Uncharacterized protein OS=Artemisia annua OX=35608 GN=CTI12_AA031880 PE=4 SV=1	99	NYPPSGQSALLPLR
20	tr|A0A2U1QGU6|A0A2U1QGU6_ARTAN	Uncharacterized protein OS=Artemisia annua OX=35608 GN=CTI12_AA031880 PE=4 SV=1	99	NYPPSGQSALLPLR
20	tr|A0A2U1QGU6|A0A2U1QGU6_ARTAN	Uncharacterized protein OS=Artemisia annua OX=35608 GN=CTI12_AA031880 PE=4 SV=1	99	NYPPSGQSALLPLR
20	tr|A0A2U1QGU6|A0A2U1QGU6_ARTAN	Uncharacterized protein OS=Artemisia annua OX=35608 GN=CTI12_AA031880 PE=4 SV=1	99	NYPPSGQSALLPLR
20	tr|A0A2U1QGU6|A0A2U1QGU6_ARTAN	Uncharacterized protein OS=Artemisia annua OX=35608 GN=CTI12_AA031880 PE=4 SV=1	99	NYPPSGQSALLPLR
20	tr|A0A2U1QGU6|A0A2U1QGU6_ARTAN	Uncharacterized protein OS=Artemisia annua OX=35608 GN=CTI12_AA031880 PE=4 SV=1	99	NYPPSGQSALLPLR
20	tr|A0A2U1QGU6|A0A2U1QGU6_ARTAN	Uncharacterized protein OS=Artemisia annua OX=35608 GN=CTI12_AA031880 PE=4 SV=1	99	NYPPSGQSALLPLR
20	tr|A0A2U1QGU6|A0A2U1QGU6_ARTAN	Uncharacterized protein OS=Artemisia annua OX=35608 GN=CTI12_AA031880 PE=4 SV=1	99	NYPPSGQSALLPLR
20	tr|A0A2U1QGU6|A0A2U1QGU6_ARTAN	Uncharacterized protein OS=Artemisia annua OX=35608 GN=CTI12_AA031880 PE=4 SV=1	99	NYPPSGQSALLPLR
20	tr|A0A2U1QGU6|A0A2U1QGU6_ARTAN	Uncharacterized protein OS=Artemisia annua OX=35608 GN=CTI12_AA031880 PE=4 SV=1	99	NYPPSGQSALLPLR
20	tr|A0A2U1QGU6|A0A2U1QGU6_ARTAN	Uncharacterized protein OS=Artemisia annua OX=35608 GN=CTI12_AA031880 PE=4 SV=1	99	NYPPSGQSALLPLR
20	tr|A0A2U1QGU6|A0A2U1QGU6_ARTAN	Uncharacterized protein OS=Artemisia annua OX=35608 GN=CTI12_AA031880 PE=4 SV=1	99	NYPPSGQSALLPLR
20	tr|A0A2U1QGU6|A0A2U1QGU6_ARTAN	Uncharacterized protein OS=Artemisia annua OX=35608 GN=CTI12_AA031880 PE=4 SV=1	99	NYPPSGQSALLPLR
20	tr|A0A2U1QGU6|A0A2U1QGU6_ARTAN	Uncharacterized protein OS=Artemisia annua OX=35608 GN=CTI12_AA031880 PE=4 SV=1	99	NYPPSGQSALLPLR
20	tr|A0A2U1QGU6|A0A2U1QGU6_ARTAN	Uncharacterized protein OS=Artemisia annua OX=35608 GN=CTI12_AA031880 PE=4 SV=1	99	NYPPSGQSALLPLR
20	tr|A0A2U1QGU6|A0A2U1QGU6_ARTAN	Uncharacterized protein OS=Artemisia annua OX=35608 GN=CTI12_AA031880 PE=4 SV=1	99	NYPPSGQSALLPLR
20	tr|A0A2U1QGU6|A0A2U1QGU6_ARTAN	Uncharacterized protein OS=Artemisia annua OX=35608 GN=CTI12_AA031880 PE=4 SV=1	99	NYPPSGQSALLPLR
20	tr|A0A2U1QGU6|A0A2U1QGU6_ARTAN	Uncharacterized protein OS=Artemisia annua OX=35608 GN=CTI12_AA031880 PE=4 SV=1	99	NYPPSGQSALLPLR
20	tr|A0A2U1QGU6|A0A2U1QGU6_ARTAN	Uncharacterized protein OS=Artemisia annua OX=35608 GN=CTI12_AA031880 PE=4 SV=1	99	NYPPSGQSALLPLR
20	tr|A0A2U1QGU6|A0A2U1QGU6_ARTAN	Uncharacterized protein OS=Artemisia annua OX=35608 GN=CTI12_AA031880 PE=4 SV=1	99	NYPPSGQSALLPLR
20	tr|A0A2U1QGU6|A0A2U1QGU6_ARTAN	Uncharacterized protein OS=Artemisia annua OX=35608 GN=CTI12_AA031880 PE=4 SV=1	99	NYPPSGQSALLPLR
20	tr|A0A2U1QGU6|A0A2U1QGU6_ARTAN	Uncharacterized protein OS=Artemisia annua OX=35608 GN=CTI12_AA031880 PE=4 SV=1	99	NYPPSGQSALLPLR
20	tr|A0A2U1QGU6|A0A2U1QGU6_ARTAN	Uncharacterized protein OS=Artemisia annua OX=35608 GN=CTI12_AA031880 PE=4 SV=1	99	NYPPSGQSALLPLR
20	tr|A0A2U1QGU6|A0A2U1QGU6_ARTAN	Uncharacterized protein OS=Artemisia annua OX=35608 GN=CTI12_AA031880 PE=4 SV=1	99	NYPPSGQSALLPLR
20	tr|A0A2U1QGU6|A0A2U1QGU6_ARTAN	Uncharacterized protein OS=Artemisia annua OX=35608 GN=CTI12_AA031880 PE=4 SV=1	99	NYPPSGQSALLPLR
20	tr|A0A2U1QGU6|A0A2U1QGU6_ARTAN	Uncharacterized protein OS=Artemisia annua OX=35608 GN=CTI12_AA031880 PE=4 SV=1	99	NYPPSGQSALLPLR
20	tr|A0A2U1QGU6|A0A2U1QGU6_ARTAN	Uncharacterized protein OS=Artemisia annua OX=35608 GN=CTI12_AA031880 PE=4 SV=1	98.89	NYPPSGQSALLPLR
20	tr|A0A2U1QGU6|A0A2U1QGU6_ARTAN	Uncharacterized protein OS=Artemisia annua OX=35608 GN=CTI12_AA031880 PE=4 SV=1	98.79	NYPPSGQSALLPLR
20	tr|A0A2U1QGU6|A0A2U1QGU6_ARTAN	Uncharacterized protein OS=Artemisia annua OX=35608 GN=CTI12_AA031880 PE=4 SV=1	97.52	NYPPSGQSALLPLR
20	tr|A0A2U1QGU6|A0A2U1QGU6_ARTAN	Uncharacterized protein OS=Artemisia annua OX=35608 GN=CTI12_AA031880 PE=4 SV=1	84.28	NYPPSGQSALLPLR
20	tr|A0A2U1QGU6|A0A2U1QGU6_ARTAN	Uncharacterized protein OS=Artemisia annua OX=35608 GN=CTI12_AA031880 PE=4 SV=1	84.28	NYPPSGQSALLPLR
20	tr|A0A2U1QGU6|A0A2U1QGU6_ARTAN	Uncharacterized protein OS=Artemisia annua OX=35608 GN=CTI12_AA031880 PE=4 SV=1	73.28	NYPPSGQSALLPLR
20	tr|A0A2U1QGU6|A0A2U1QGU6_ARTAN	Uncharacterized protein OS=Artemisia annua OX=35608 GN=CTI12_AA031880 PE=4 SV=1	67.91	NYPPSGQSALLPLR
20	tr|A0A2U1QGU6|A0A2U1QGU6_ARTAN	Uncharacterized protein OS=Artemisia annua OX=35608 GN=CTI12_AA031880 PE=4 SV=1	63.28	NYPPSGQSALLPLR
20	tr|A0A2U1QGU6|A0A2U1QGU6_ARTAN	Uncharacterized protein OS=Artemisia annua OX=35608 GN=CTI12_AA031880 PE=4 SV=1	33.05	NYPPSGQSALLPLR
20	tr|A0A2U1QGU6|A0A2U1QGU6_ARTAN	Uncharacterized protein OS=Artemisia annua OX=35608 GN=CTI12_AA031880 PE=4 SV=1	30.85	NYPPSGQSALLPLR
20	tr|A0A2U1QGU6|A0A2U1QGU6_ARTAN	Uncharacterized protein OS=Artemisia annua OX=35608 GN=CTI12_AA031880 PE=4 SV=1	25.96	NYPPSGQSALLPLR
20	tr|A0A2U1QGU6|A0A2U1QGU6_ARTAN	Uncharacterized protein OS=Artemisia annua OX=35608 GN=CTI12_AA031880 PE=4 SV=1	21.34	NYPPSGQSALLPLR
20	tr|A0A2U1QGU6|A0A2U1QGU6_ARTAN	Uncharacterized protein OS=Artemisia annua OX=35608 GN=CTI12_AA031880 PE=4 SV=1	45.44	PAWEKEQDMPSPR
20	tr|A0A2U1QGU6|A0A2U1QGU6_ARTAN	Uncharacterized protein OS=Artemisia annua OX=35608 GN=CTI12_AA031880 PE=4 SV=1	39.92	SALLPLR
20	tr|A0A2U1QGU6|A0A2U1QGU6_ARTAN	Uncharacterized protein OS=Artemisia annua OX=35608 GN=CTI12_AA031880 PE=4 SV=1	86.62	VFTPALADCNR
20	tr|A0A2U1QGU6|A0A2U1QGU6_ARTAN	Uncharacterized protein OS=Artemisia annua OX=35608 GN=CTI12_AA031880 PE=4 SV=1	59.28	VFTPALADCNR
20	tr|A0A2U1QGU6|A0A2U1QGU6_ARTAN	Uncharacterized protein OS=Artemisia annua OX=35608 GN=CTI12_AA031880 PE=4 SV=1	37.18	VFTPALADCNR
20	tr|A0A2U1QGU6|A0A2U1QGU6_ARTAN	Uncharacterized protein OS=Artemisia annua OX=35608 GN=CTI12_AA031880 PE=4 SV=1	19.08	VFTPALADCNR
20	tr|A0A2U1QGU6|A0A2U1QGU6_ARTAN	Uncharacterized protein OS=Artemisia annua OX=35608 GN=CTI12_AA031880 PE=4 SV=1	26.09	YPPSGQSALLPLR
21	tr|A0A2U1PPR9|A0A2U1PPR9_ARTAN; tr|A0A2U1LB98|A0A2U1LB98_ARTAN	Peptidase M1 family protein OS=Artemisia annua OX=35608 GN=CTI12_AA125820 PE=4 SV=1; Uncharacterized protein OS=Artemisia annua OX=35608 GN=CTI12_AA488970 PE=4 SV=1	99	ARDDALADFYNK
21	tr|A0A2U1PPR9|A0A2U1PPR9_ARTAN; tr|A0A2U1LB98|A0A2U1LB98_ARTAN	Peptidase M1 family protein OS=Artemisia annua OX=35608 GN=CTI12_AA125820 PE=4 SV=1; Uncharacterized protein OS=Artemisia annua OX=35608 GN=CTI12_AA488970 PE=4 SV=1	99	DDALADFYNK
21	tr|A0A2U1PPR9|A0A2U1PPR9_ARTAN; tr|A0A2U1LB98|A0A2U1LB98_ARTAN	Peptidase M1 family protein OS=Artemisia annua OX=35608 GN=CTI12_AA125820 PE=4 SV=1; Uncharacterized protein OS=Artemisia annua OX=35608 GN=CTI12_AA488970 PE=4 SV=1	99	DQEFSSDLGSR
21	tr|A0A2U1PPR9|A0A2U1PPR9_ARTAN; tr|A0A2U1LB98|A0A2U1LB98_ARTAN	Peptidase M1 family protein OS=Artemisia annua OX=35608 GN=CTI12_AA125820 PE=4 SV=1; Uncharacterized protein OS=Artemisia annua OX=35608 GN=CTI12_AA488970 PE=4 SV=1	99	EGDFQVDSR
21	tr|A0A2U1PPR9|A0A2U1PPR9_ARTAN; tr|A0A2U1LB98|A0A2U1LB98_ARTAN	Peptidase M1 family protein OS=Artemisia annua OX=35608 GN=CTI12_AA125820 PE=4 SV=1; Uncharacterized protein OS=Artemisia annua OX=35608 GN=CTI12_AA488970 PE=4 SV=1	99	HDGQAVTCEDFYAAMR
21	tr|A0A2U1PPR9|A0A2U1PPR9_ARTAN; tr|A0A2U1LB98|A0A2U1LB98_ARTAN	Peptidase M1 family protein OS=Artemisia annua OX=35608 GN=CTI12_AA125820 PE=4 SV=1; Uncharacterized protein OS=Artemisia annua OX=35608 GN=CTI12_AA488970 PE=4 SV=1	99	IWVPAQDLPK
21	tr|A0A2U1PPR9|A0A2U1PPR9_ARTAN; tr|A0A2U1LB98|A0A2U1LB98_ARTAN	Peptidase M1 family protein OS=Artemisia annua OX=35608 GN=CTI12_AA125820 PE=4 SV=1; Uncharacterized protein OS=Artemisia annua OX=35608 GN=CTI12_AA488970 PE=4 SV=1	99	WQDDYLVVNK
21	tr|A0A2U1PPR9|A0A2U1PPR9_ARTAN; tr|A0A2U1LB98|A0A2U1LB98_ARTAN	Peptidase M1 family protein OS=Artemisia annua OX=35608 GN=CTI12_AA125820 PE=4 SV=1; Uncharacterized protein OS=Artemisia annua OX=35608 GN=CTI12_AA488970 PE=4 SV=1	98.78	SLNIFNSK
21	tr|A0A2U1PPR9|A0A2U1PPR9_ARTAN; tr|A0A2U1LB98|A0A2U1LB98_ARTAN	Peptidase M1 family protein OS=Artemisia annua OX=35608 GN=CTI12_AA125820 PE=4 SV=1; Uncharacterized protein OS=Artemisia annua OX=35608 GN=CTI12_AA488970 PE=4 SV=1	98.32	SSGNFCTQCEAEGFRK
21	tr|A0A2U1PPR9|A0A2U1PPR9_ARTAN; tr|A0A2U1LB98|A0A2U1LB98_ARTAN	Peptidase M1 family protein OS=Artemisia annua OX=35608 GN=CTI12_AA125820 PE=4 SV=1; Uncharacterized protein OS=Artemisia annua OX=35608 GN=CTI12_AA488970 PE=4 SV=1	17.72	TLLGSEGFR
21	tr|A0A2U1PPR9|A0A2U1PPR9_ARTAN; tr|A0A2U1LB98|A0A2U1LB98_ARTAN	Peptidase M1 family protein OS=Artemisia annua OX=35608 GN=CTI12_AA125820 PE=4 SV=1; Uncharacterized protein OS=Artemisia annua OX=35608 GN=CTI12_AA488970 PE=4 SV=1	59.9	GTDLYFQR
21	tr|A0A2U1PPR9|A0A2U1PPR9_ARTAN; tr|A0A2U1LB98|A0A2U1LB98_ARTAN	Peptidase M1 family protein OS=Artemisia annua OX=35608 GN=CTI12_AA125820 PE=4 SV=1; Uncharacterized protein OS=Artemisia annua OX=35608 GN=CTI12_AA488970 PE=4 SV=1	86.94	ARDDALADFYNK
21	tr|A0A2U1PPR9|A0A2U1PPR9_ARTAN; tr|A0A2U1LB98|A0A2U1LB98_ARTAN	Peptidase M1 family protein OS=Artemisia annua OX=35608 GN=CTI12_AA125820 PE=4 SV=1; Uncharacterized protein OS=Artemisia annua OX=35608 GN=CTI12_AA488970 PE=4 SV=1	68.38	ARDDALADFYNK
21	tr|A0A2U1PPR9|A0A2U1PPR9_ARTAN; tr|A0A2U1LB98|A0A2U1LB98_ARTAN	Peptidase M1 family protein OS=Artemisia annua OX=35608 GN=CTI12_AA125820 PE=4 SV=1; Uncharacterized protein OS=Artemisia annua OX=35608 GN=CTI12_AA488970 PE=4 SV=1	22.01	ARDDALADFYNK
21	tr|A0A2U1PPR9|A0A2U1PPR9_ARTAN; tr|A0A2U1LB98|A0A2U1LB98_ARTAN	Peptidase M1 family protein OS=Artemisia annua OX=35608 GN=CTI12_AA125820 PE=4 SV=1; Uncharacterized protein OS=Artemisia annua OX=35608 GN=CTI12_AA488970 PE=4 SV=1	94.47	DQEFSSDLGSR
21	tr|A0A2U1PPR9|A0A2U1PPR9_ARTAN; tr|A0A2U1LB98|A0A2U1LB98_ARTAN	Peptidase M1 family protein OS=Artemisia annua OX=35608 GN=CTI12_AA125820 PE=4 SV=1; Uncharacterized protein OS=Artemisia annua OX=35608 GN=CTI12_AA488970 PE=4 SV=1	20.46	GTDLYFQR
21	tr|A0A2U1PPR9|A0A2U1PPR9_ARTAN; tr|A0A2U1LB98|A0A2U1LB98_ARTAN	Peptidase M1 family protein OS=Artemisia annua OX=35608 GN=CTI12_AA125820 PE=4 SV=1; Uncharacterized protein OS=Artemisia annua OX=35608 GN=CTI12_AA488970 PE=4 SV=1	43.51	SSEQYVFNHENMAR
22	tr|A0A2U1PM56|A0A2U1PM56_ARTAN	Aconitate hydratase OS=Artemisia annua OX=35608 GN=CTI12_AA137080 PE=3 SV=1	99	AGEDADTLGLTGHER
22	tr|A0A2U1PM56|A0A2U1PM56_ARTAN	Aconitate hydratase OS=Artemisia annua OX=35608 GN=CTI12_AA137080 PE=3 SV=1	99	ASDIKPGQDVTVTTDNGK
22	tr|A0A2U1PM56|A0A2U1PM56_ARTAN	Aconitate hydratase OS=Artemisia annua OX=35608 GN=CTI12_AA137080 PE=3 SV=1	99	LLNGEVGPK
22	tr|A0A2U1PM56|A0A2U1PM56_ARTAN	Aconitate hydratase OS=Artemisia annua OX=35608 GN=CTI12_AA137080 PE=3 SV=1	99	MFVDYSEPQPEK
22	tr|A0A2U1PM56|A0A2U1PM56_ARTAN	Aconitate hydratase OS=Artemisia annua OX=35608 GN=CTI12_AA137080 PE=3 SV=1	99	FTIDLPSK
22	tr|A0A2U1PM56|A0A2U1PM56_ARTAN	Aconitate hydratase OS=Artemisia annua OX=35608 GN=CTI12_AA137080 PE=3 SV=1	99	IIDWENTAPK
22	tr|A0A2U1PM56|A0A2U1PM56_ARTAN	Aconitate hydratase OS=Artemisia annua OX=35608 GN=CTI12_AA137080 PE=3 SV=1	94.84	TSLAPGSGVVTK
22	tr|A0A2U1PM56|A0A2U1PM56_ARTAN	Aconitate hydratase OS=Artemisia annua OX=35608 GN=CTI12_AA137080 PE=3 SV=1	96.4	QVEIPFKPAR
22	tr|A0A2U1PM56|A0A2U1PM56_ARTAN	Aconitate hydratase OS=Artemisia annua OX=35608 GN=CTI12_AA137080 PE=3 SV=1	91.88	ILLESAIR
22	tr|A0A2U1PM56|A0A2U1PM56_ARTAN	Aconitate hydratase OS=Artemisia annua OX=35608 GN=CTI12_AA137080 PE=3 SV=1	90.57	YLEQSGLQK
22	tr|A0A2U1PM56|A0A2U1PM56_ARTAN	Aconitate hydratase OS=Artemisia annua OX=35608 GN=CTI12_AA137080 PE=3 SV=1	87.68	GTFANIR
22	tr|A0A2U1PM56|A0A2U1PM56_ARTAN	Aconitate hydratase OS=Artemisia annua OX=35608 GN=CTI12_AA137080 PE=3 SV=1	73.37	SFTCIVR
22	tr|A0A2U1PM56|A0A2U1PM56_ARTAN	Aconitate hydratase OS=Artemisia annua OX=35608 GN=CTI12_AA137080 PE=3 SV=1	76.21	LSVFEVAMR
22	tr|A0A2U1PM56|A0A2U1PM56_ARTAN	Aconitate hydratase OS=Artemisia annua OX=35608 GN=CTI12_AA137080 PE=3 SV=1	99	AGEDADTLGLTGHER
22	tr|A0A2U1PM56|A0A2U1PM56_ARTAN	Aconitate hydratase OS=Artemisia annua OX=35608 GN=CTI12_AA137080 PE=3 SV=1	99	AGEDADTLGLTGHER
22	tr|A0A2U1PM56|A0A2U1PM56_ARTAN	Aconitate hydratase OS=Artemisia annua OX=35608 GN=CTI12_AA137080 PE=3 SV=1	99	AGEDADTLGLTGHER
22	tr|A0A2U1PM56|A0A2U1PM56_ARTAN	Aconitate hydratase OS=Artemisia annua OX=35608 GN=CTI12_AA137080 PE=3 SV=1	95.43	AGEDADTLGLTGHER
22	tr|A0A2U1PM56|A0A2U1PM56_ARTAN	Aconitate hydratase OS=Artemisia annua OX=35608 GN=CTI12_AA137080 PE=3 SV=1	98.57	ASDIKPGQDVTVTTDNGK
22	tr|A0A2U1PM56|A0A2U1PM56_ARTAN	Aconitate hydratase OS=Artemisia annua OX=35608 GN=CTI12_AA137080 PE=3 SV=1	67.31	ASDIKPGQDVTVTTDNGK
22	tr|A0A2U1PM56|A0A2U1PM56_ARTAN	Aconitate hydratase OS=Artemisia annua OX=35608 GN=CTI12_AA137080 PE=3 SV=1	25.11	ASDIKPGQDVTVTTDNGK
22	tr|A0A2U1PM56|A0A2U1PM56_ARTAN	Aconitate hydratase OS=Artemisia annua OX=35608 GN=CTI12_AA137080 PE=3 SV=1	96.55	FTIDLPSK
22	tr|A0A2U1PM56|A0A2U1PM56_ARTAN	Aconitate hydratase OS=Artemisia annua OX=35608 GN=CTI12_AA137080 PE=3 SV=1	44.38	FTIDLPSK
22	tr|A0A2U1PM56|A0A2U1PM56_ARTAN	Aconitate hydratase OS=Artemisia annua OX=35608 GN=CTI12_AA137080 PE=3 SV=1	36.3	FTIDLPSK
22	tr|A0A2U1PM56|A0A2U1PM56_ARTAN	Aconitate hydratase OS=Artemisia annua OX=35608 GN=CTI12_AA137080 PE=3 SV=1	78.61	IIDWENTAPK
22	tr|A0A2U1PM56|A0A2U1PM56_ARTAN	Aconitate hydratase OS=Artemisia annua OX=35608 GN=CTI12_AA137080 PE=3 SV=1	63.88	IIDWENTAPK
22	tr|A0A2U1PM56|A0A2U1PM56_ARTAN	Aconitate hydratase OS=Artemisia annua OX=35608 GN=CTI12_AA137080 PE=3 SV=1	98.8	LLNGEVGPK
22	tr|A0A2U1PM56|A0A2U1PM56_ARTAN	Aconitate hydratase OS=Artemisia annua OX=35608 GN=CTI12_AA137080 PE=3 SV=1	96.39	LLNGEVGPK
22	tr|A0A2U1PM56|A0A2U1PM56_ARTAN	Aconitate hydratase OS=Artemisia annua OX=35608 GN=CTI12_AA137080 PE=3 SV=1	25.07	LSVFEVAMR
22	tr|A0A2U1PM56|A0A2U1PM56_ARTAN	Aconitate hydratase OS=Artemisia annua OX=35608 GN=CTI12_AA137080 PE=3 SV=1	99	MFVDYSEPQPEK
23	tr|A0A2U1LRC2|A0A2U1LRC2_ARTAN	Uncharacterized protein OS=Artemisia annua OX=35608 GN=CTI12_AA443190 PE=3 SV=1	99	EESKGNEGNVNLIK
23	tr|A0A2U1LRC2|A0A2U1LRC2_ARTAN	Uncharacterized protein OS=Artemisia annua OX=35608 GN=CTI12_AA443190 PE=3 SV=1	99	GNEGNVNLIK
23	tr|A0A2U1LRC2|A0A2U1LRC2_ARTAN	Uncharacterized protein OS=Artemisia annua OX=35608 GN=CTI12_AA443190 PE=3 SV=1	99	GNEGNVNLIKDYR
23	tr|A0A2U1LRC2|A0A2U1LRC2_ARTAN	Uncharacterized protein OS=Artemisia annua OX=35608 GN=CTI12_AA443190 PE=3 SV=1	99	IMSSIEQKEESK
23	tr|A0A2U1LRC2|A0A2U1LRC2_ARTAN	Uncharacterized protein OS=Artemisia annua OX=35608 GN=CTI12_AA443190 PE=3 SV=1	99	NLLSVGYK
23	tr|A0A2U1LRC2|A0A2U1LRC2_ARTAN	Uncharacterized protein OS=Artemisia annua OX=35608 GN=CTI12_AA443190 PE=3 SV=1	99	YEEMVESMK
23	tr|A0A2U1LRC2|A0A2U1LRC2_ARTAN	Uncharacterized protein OS=Artemisia annua OX=35608 GN=CTI12_AA443190 PE=3 SV=1	99	YLAEFK
23	tr|A0A2U1LRC2|A0A2U1LRC2_ARTAN	Uncharacterized protein OS=Artemisia annua OX=35608 GN=CTI12_AA443190 PE=3 SV=1	99	TELPSTHPIR
23	tr|A0A2U1LRC2|A0A2U1LRC2_ARTAN	Uncharacterized protein OS=Artemisia annua OX=35608 GN=CTI12_AA443190 PE=3 SV=1	95.54	IMSSIEQKEESKGNEGNVNLIK
23	tr|A0A2U1LRC2|A0A2U1LRC2_ARTAN	Uncharacterized protein OS=Artemisia annua OX=35608 GN=CTI12_AA443190 PE=3 SV=1	60.54	QAFDEAIA
23	tr|A0A2U1LRC2|A0A2U1LRC2_ARTAN	Uncharacterized protein OS=Artemisia annua OX=35608 GN=CTI12_AA443190 PE=3 SV=1	99	EESKGNEGNVNLIK
23	tr|A0A2U1LRC2|A0A2U1LRC2_ARTAN	Uncharacterized protein OS=Artemisia annua OX=35608 GN=CTI12_AA443190 PE=3 SV=1	99	EESKGNEGNVNLIK
23	tr|A0A2U1LRC2|A0A2U1LRC2_ARTAN	Uncharacterized protein OS=Artemisia annua OX=35608 GN=CTI12_AA443190 PE=3 SV=1	98.72	EESKGNEGNVNLIK
23	tr|A0A2U1LRC2|A0A2U1LRC2_ARTAN	Uncharacterized protein OS=Artemisia annua OX=35608 GN=CTI12_AA443190 PE=3 SV=1	97.36	EESKGNEGNVNLIK
23	tr|A0A2U1LRC2|A0A2U1LRC2_ARTAN	Uncharacterized protein OS=Artemisia annua OX=35608 GN=CTI12_AA443190 PE=3 SV=1	96.4	EESKGNEGNVNLIK
23	tr|A0A2U1LRC2|A0A2U1LRC2_ARTAN	Uncharacterized protein OS=Artemisia annua OX=35608 GN=CTI12_AA443190 PE=3 SV=1	93.01	EESKGNEGNVNLIK
23	tr|A0A2U1LRC2|A0A2U1LRC2_ARTAN	Uncharacterized protein OS=Artemisia annua OX=35608 GN=CTI12_AA443190 PE=3 SV=1	28.91	ENHVYMAKLAEQAER
23	tr|A0A2U1LRC2|A0A2U1LRC2_ARTAN	Uncharacterized protein OS=Artemisia annua OX=35608 GN=CTI12_AA443190 PE=3 SV=1	97.82	GNEGNVNLIK
23	tr|A0A2U1LRC2|A0A2U1LRC2_ARTAN	Uncharacterized protein OS=Artemisia annua OX=35608 GN=CTI12_AA443190 PE=3 SV=1	99	GNEGNVNLIKDYR
23	tr|A0A2U1LRC2|A0A2U1LRC2_ARTAN	Uncharacterized protein OS=Artemisia annua OX=35608 GN=CTI12_AA443190 PE=3 SV=1	62.72	GYEAAAGAANTELPSTHPIR
23	tr|A0A2U1LRC2|A0A2U1LRC2_ARTAN	Uncharacterized protein OS=Artemisia annua OX=35608 GN=CTI12_AA443190 PE=3 SV=1	99	IMSSIEQKEESK
23	tr|A0A2U1LRC2|A0A2U1LRC2_ARTAN	Uncharacterized protein OS=Artemisia annua OX=35608 GN=CTI12_AA443190 PE=3 SV=1	99	IMSSIEQKEESK
23	tr|A0A2U1LRC2|A0A2U1LRC2_ARTAN	Uncharacterized protein OS=Artemisia annua OX=35608 GN=CTI12_AA443190 PE=3 SV=1	99	IMSSIEQKEESK
23	tr|A0A2U1LRC2|A0A2U1LRC2_ARTAN	Uncharacterized protein OS=Artemisia annua OX=35608 GN=CTI12_AA443190 PE=3 SV=1	99	IMSSIEQKEESK
23	tr|A0A2U1LRC2|A0A2U1LRC2_ARTAN	Uncharacterized protein OS=Artemisia annua OX=35608 GN=CTI12_AA443190 PE=3 SV=1	39.87	IMSSIEQKEESK
23	tr|A0A2U1LRC2|A0A2U1LRC2_ARTAN	Uncharacterized protein OS=Artemisia annua OX=35608 GN=CTI12_AA443190 PE=3 SV=1	63	IMSSIEQKEESKGNEGNVNLIK
23	tr|A0A2U1LRC2|A0A2U1LRC2_ARTAN	Uncharacterized protein OS=Artemisia annua OX=35608 GN=CTI12_AA443190 PE=3 SV=1	98.14	NLLSVGYK
23	tr|A0A2U1LRC2|A0A2U1LRC2_ARTAN	Uncharacterized protein OS=Artemisia annua OX=35608 GN=CTI12_AA443190 PE=3 SV=1	85.63	NLLSVGYK
23	tr|A0A2U1LRC2|A0A2U1LRC2_ARTAN	Uncharacterized protein OS=Artemisia annua OX=35608 GN=CTI12_AA443190 PE=3 SV=1	99	TELPSTHPIR
23	tr|A0A2U1LRC2|A0A2U1LRC2_ARTAN	Uncharacterized protein OS=Artemisia annua OX=35608 GN=CTI12_AA443190 PE=3 SV=1	98.57	TELPSTHPIR
23	tr|A0A2U1LRC2|A0A2U1LRC2_ARTAN	Uncharacterized protein OS=Artemisia annua OX=35608 GN=CTI12_AA443190 PE=3 SV=1	96.28	TELPSTHPIR
23	tr|A0A2U1LRC2|A0A2U1LRC2_ARTAN	Uncharacterized protein OS=Artemisia annua OX=35608 GN=CTI12_AA443190 PE=3 SV=1	74.37	TELPSTHPIR
23	tr|A0A2U1LRC2|A0A2U1LRC2_ARTAN	Uncharacterized protein OS=Artemisia annua OX=35608 GN=CTI12_AA443190 PE=3 SV=1	95.75	YEEMVESMK
23	tr|A0A2U1LRC2|A0A2U1LRC2_ARTAN	Uncharacterized protein OS=Artemisia annua OX=35608 GN=CTI12_AA443190 PE=3 SV=1	89.71	YEEMVESMK
23	tr|A0A2U1LRC2|A0A2U1LRC2_ARTAN	Uncharacterized protein OS=Artemisia annua OX=35608 GN=CTI12_AA443190 PE=3 SV=1	89.07	YEEMVESMK
23	tr|A0A2U1LRC2|A0A2U1LRC2_ARTAN	Uncharacterized protein OS=Artemisia annua OX=35608 GN=CTI12_AA443190 PE=3 SV=1	95.15	YLAEFK
23	tr|A0A2U1LRC2|A0A2U1LRC2_ARTAN	Uncharacterized protein OS=Artemisia annua OX=35608 GN=CTI12_AA443190 PE=3 SV=1	20.41	YLAEFK
24	tr|A0A2U1NPI1|A0A2U1NPI1_ARTAN	Zincin-like metalloprotease OS=Artemisia annua OX=35608 GN=CTI12_AA242300 PE=3 SV=1	99	ESPDWAGLSDAQK
24	tr|A0A2U1NPI1|A0A2U1NPI1_ARTAN	Zincin-like metalloprotease OS=Artemisia annua OX=35608 GN=CTI12_AA242300 PE=3 SV=1	99	FDENVLDATK
24	tr|A0A2U1NPI1|A0A2U1NPI1_ARTAN	Zincin-like metalloprotease OS=Artemisia annua OX=35608 GN=CTI12_AA242300 PE=3 SV=1	99	GREPSPEPLLR
24	tr|A0A2U1NPI1|A0A2U1NPI1_ARTAN	Zincin-like metalloprotease OS=Artemisia annua OX=35608 GN=CTI12_AA242300 PE=3 SV=1	99	RGGAWMDEVVAR
24	tr|A0A2U1NPI1|A0A2U1NPI1_ARTAN	Zincin-like metalloprotease OS=Artemisia annua OX=35608 GN=CTI12_AA242300 PE=3 SV=1	99	TQVIPPLPEDR
24	tr|A0A2U1NPI1|A0A2U1NPI1_ARTAN	Zincin-like metalloprotease OS=Artemisia annua OX=35608 GN=CTI12_AA242300 PE=3 SV=1	99	GGAWMDEVVAR
24	tr|A0A2U1NPI1|A0A2U1NPI1_ARTAN	Zincin-like metalloprotease OS=Artemisia annua OX=35608 GN=CTI12_AA242300 PE=3 SV=1	99	LGQSKPIYEAFK
24	tr|A0A2U1NPI1|A0A2U1NPI1_ARTAN	Zincin-like metalloprotease OS=Artemisia annua OX=35608 GN=CTI12_AA242300 PE=3 SV=1	96.96	ALREEIYR
24	tr|A0A2U1NPI1|A0A2U1NPI1_ARTAN	Zincin-like metalloprotease OS=Artemisia annua OX=35608 GN=CTI12_AA242300 PE=3 SV=1	90.63	LVEPLEK
24	tr|A0A2U1NPI1|A0A2U1NPI1_ARTAN	Zincin-like metalloprotease OS=Artemisia annua OX=35608 GN=CTI12_AA242300 PE=3 SV=1	65.88	HYETGECLPEEIYQK
24	tr|A0A2U1NPI1|A0A2U1NPI1_ARTAN	Zincin-like metalloprotease OS=Artemisia annua OX=35608 GN=CTI12_AA242300 PE=3 SV=1	48.36	EAVLSGVSLDDSK
24	tr|A0A2U1NPI1|A0A2U1NPI1_ARTAN	Zincin-like metalloprotease OS=Artemisia annua OX=35608 GN=CTI12_AA242300 PE=3 SV=1	23.58	YVPGGSESIYDVDR
24	tr|A0A2U1NPI1|A0A2U1NPI1_ARTAN	Zincin-like metalloprotease OS=Artemisia annua OX=35608 GN=CTI12_AA242300 PE=3 SV=1	18.89	ALREEIYR
24	tr|A0A2U1NPI1|A0A2U1NPI1_ARTAN	Zincin-like metalloprotease OS=Artemisia annua OX=35608 GN=CTI12_AA242300 PE=3 SV=1	95.86	ESPDWAGLSDAQK
24	tr|A0A2U1NPI1|A0A2U1NPI1_ARTAN	Zincin-like metalloprotease OS=Artemisia annua OX=35608 GN=CTI12_AA242300 PE=3 SV=1	47.44	ESPDWAGLSDAQK
24	tr|A0A2U1NPI1|A0A2U1NPI1_ARTAN	Zincin-like metalloprotease OS=Artemisia annua OX=35608 GN=CTI12_AA242300 PE=3 SV=1	47.77	HYETGECLPEEIYQK
24	tr|A0A2U1NPI1|A0A2U1NPI1_ARTAN	Zincin-like metalloprotease OS=Artemisia annua OX=35608 GN=CTI12_AA242300 PE=3 SV=1	28.89	LDSDLSELEK
24	tr|A0A2U1NPI1|A0A2U1NPI1_ARTAN	Zincin-like metalloprotease OS=Artemisia annua OX=35608 GN=CTI12_AA242300 PE=3 SV=1	97.73	RGGAWMDEVVAR
24	tr|A0A2U1NPI1|A0A2U1NPI1_ARTAN	Zincin-like metalloprotease OS=Artemisia annua OX=35608 GN=CTI12_AA242300 PE=3 SV=1	90.38	RGGAWMDEVVAR
24	tr|A0A2U1NPI1|A0A2U1NPI1_ARTAN	Zincin-like metalloprotease OS=Artemisia annua OX=35608 GN=CTI12_AA242300 PE=3 SV=1	19.63	YVPGGSESIYDVDR
25	tr|A0A2U1PZ68|A0A2U1PZ68_ARTAN	Polcalcin OS=Artemisia annua OX=35608 GN=CTI12_AA094490 PE=4 SV=1	99	FTELMGK
25	tr|A0A2U1PZ68|A0A2U1PZ68_ARTAN	Polcalcin OS=Artemisia annua OX=35608 GN=CTI12_AA094490 PE=4 SV=1	99	GKNGSLNDEQIASMK
25	tr|A0A2U1PZ68|A0A2U1PZ68_ARTAN	Polcalcin OS=Artemisia annua OX=35608 GN=CTI12_AA094490 PE=4 SV=1	99	IAPSELGILMR
25	tr|A0A2U1PZ68|A0A2U1PZ68_ARTAN	Polcalcin OS=Artemisia annua OX=35608 GN=CTI12_AA094490 PE=4 SV=1	99	KNGSLNDEQIASMK
25	tr|A0A2U1PZ68|A0A2U1PZ68_ARTAN	Polcalcin OS=Artemisia annua OX=35608 GN=CTI12_AA094490 PE=4 SV=1	99	NGSLNDEQIASMK
25	tr|A0A2U1PZ68|A0A2U1PZ68_ARTAN	Polcalcin OS=Artemisia annua OX=35608 GN=CTI12_AA094490 PE=4 SV=1	99	SLGGNPTQAQLK
25	tr|A0A2U1PZ68|A0A2U1PZ68_ARTAN	Polcalcin OS=Artemisia annua OX=35608 GN=CTI12_AA094490 PE=4 SV=1	98.74	LTSPFDFNR
25	tr|A0A2U1PZ68|A0A2U1PZ68_ARTAN	Polcalcin OS=Artemisia annua OX=35608 GN=CTI12_AA094490 PE=4 SV=1	99	GSLNDEQIASMK
25	tr|A0A2U1PZ68|A0A2U1PZ68_ARTAN	Polcalcin OS=Artemisia annua OX=35608 GN=CTI12_AA094490 PE=4 SV=1	86.13	IKYEDFIQR
25	tr|A0A2U1PZ68|A0A2U1PZ68_ARTAN	Polcalcin OS=Artemisia annua OX=35608 GN=CTI12_AA094490 PE=4 SV=1	99	HLKPEPFDRQ
25	tr|A0A2U1PZ68|A0A2U1PZ68_ARTAN	Polcalcin OS=Artemisia annua OX=35608 GN=CTI12_AA094490 PE=4 SV=1	38.74	HILTSIGEK
25	tr|A0A2U1PZ68|A0A2U1PZ68_ARTAN	Polcalcin OS=Artemisia annua OX=35608 GN=CTI12_AA094490 PE=4 SV=1	97.71	MGKNGSLNDEQIASMK
25	tr|A0A2U1PZ68|A0A2U1PZ68_ARTAN	Polcalcin OS=Artemisia annua OX=35608 GN=CTI12_AA094490 PE=4 SV=1	99	HLKPEPF
25	tr|A0A2U1PZ68|A0A2U1PZ68_ARTAN	Polcalcin OS=Artemisia annua OX=35608 GN=CTI12_AA094490 PE=4 SV=1	99	SLNDEQIASMK
25	tr|A0A2U1PZ68|A0A2U1PZ68_ARTAN	Polcalcin OS=Artemisia annua OX=35608 GN=CTI12_AA094490 PE=4 SV=1	99	FTELMGK
25	tr|A0A2U1PZ68|A0A2U1PZ68_ARTAN	Polcalcin OS=Artemisia annua OX=35608 GN=CTI12_AA094490 PE=4 SV=1	44.48	FTELMGK
25	tr|A0A2U1PZ68|A0A2U1PZ68_ARTAN	Polcalcin OS=Artemisia annua OX=35608 GN=CTI12_AA094490 PE=4 SV=1	25.33	FTELMGK
25	tr|A0A2U1PZ68|A0A2U1PZ68_ARTAN	Polcalcin OS=Artemisia annua OX=35608 GN=CTI12_AA094490 PE=4 SV=1	99	GKNGSLNDEQIASMK
25	tr|A0A2U1PZ68|A0A2U1PZ68_ARTAN	Polcalcin OS=Artemisia annua OX=35608 GN=CTI12_AA094490 PE=4 SV=1	99	GKNGSLNDEQIASMK
25	tr|A0A2U1PZ68|A0A2U1PZ68_ARTAN	Polcalcin OS=Artemisia annua OX=35608 GN=CTI12_AA094490 PE=4 SV=1	99	GKNGSLNDEQIASMK
25	tr|A0A2U1PZ68|A0A2U1PZ68_ARTAN	Polcalcin OS=Artemisia annua OX=35608 GN=CTI12_AA094490 PE=4 SV=1	98.6	GKNGSLNDEQIASMK
25	tr|A0A2U1PZ68|A0A2U1PZ68_ARTAN	Polcalcin OS=Artemisia annua OX=35608 GN=CTI12_AA094490 PE=4 SV=1	62.59	GKNGSLNDEQIASMK
25	tr|A0A2U1PZ68|A0A2U1PZ68_ARTAN	Polcalcin OS=Artemisia annua OX=35608 GN=CTI12_AA094490 PE=4 SV=1	15.29	GKNGSLNDEQIASMK
25	tr|A0A2U1PZ68|A0A2U1PZ68_ARTAN	Polcalcin OS=Artemisia annua OX=35608 GN=CTI12_AA094490 PE=4 SV=1	78.22	HLKPEPF
25	tr|A0A2U1PZ68|A0A2U1PZ68_ARTAN	Polcalcin OS=Artemisia annua OX=35608 GN=CTI12_AA094490 PE=4 SV=1	99	HLKPEPFDRQ
25	tr|A0A2U1PZ68|A0A2U1PZ68_ARTAN	Polcalcin OS=Artemisia annua OX=35608 GN=CTI12_AA094490 PE=4 SV=1	99	HLKPEPFDRQ
[truncated: 5,239 more rows]
